# Supplementary material for: CD44 Expression Intensity Marks Colorectal Cancer Cell Subpopulations with Different Extracellular Vesicle Release Capacity
Source: Int J Mol Sci. 2022 Feb 16;23(4):2180. doi: 10.3390/ijms23042180 (PMC8879498; doi:10.3390/ijms23042180)
Supplement: Supplementary file 1 [file ijms-23-02180-s001.zip]

Archive with 2 entries (2 files):
- Kelemen_Andrea_suppl.pdf
- TableS4.xlsx
