# Supplementary material for: CD44 Expression Intensity Marks Colorectal Cancer Cell Subpopulations with Different Extracellular Vesicle Release Capacity
Source: Int J Mol Sci. 2022 Feb 16;23(4):2180. doi: 10.3390/ijms23042180 (PMC8879498; doi:10.3390/ijms23042180)
Supplement: Supplementary file 1 [file ijms-23-02180-s001.zip › TableS4.xlsx]

## Sheet: Matrigel-ctrl
Table S4.
Ct values (<35) from low-density miRNA arrays
	Control samples w/o cells
miRNA name	Matrigel ctrl #1	Matrigel ctrl #2
ath-miR159a	Undetermined	Undetermined
hsa-let-7a	Undetermined	Undetermined
hsa-let-7b	Undetermined	Undetermined
hsa-let-7c	Undetermined	Undetermined
hsa-let-7d	Undetermined	Undetermined
hsa-let-7e	Undetermined	Undetermined
hsa-let-7f	Undetermined	Undetermined
hsa-let-7g	Undetermined	Undetermined
hsa-miR-1	Undetermined	Undetermined
hsa-miR-100	Undetermined	Undetermined
hsa-miR-101	Undetermined	Undetermined
hsa-miR-103	Undetermined	Undetermined
hsa-miR-105	Undetermined	Undetermined
hsa-miR-106a	Undetermined	Undetermined
hsa-miR-106b	Undetermined	Undetermined
hsa-miR-107	Undetermined	Undetermined
hsa-miR-10a	Undetermined	Undetermined
hsa-miR-10b	Undetermined	Undetermined
hsa-miR-122	Undetermined	Undetermined
hsa-miR-125a-3p	Undetermined	Undetermined
hsa-miR-125a-5p	Undetermined	Undetermined
hsa-miR-125b	Undetermined	Undetermined
hsa-miR-126	Undetermined	Undetermined
hsa-miR-127	Undetermined	Undetermined
hsa-miR-127-5p	Undetermined	Undetermined
hsa-miR-128a	Undetermined	Undetermined
hsa-miR-129	Undetermined	Undetermined
hsa-miR-130a	Undetermined	Undetermined
hsa-miR-130b	Undetermined	Undetermined
hsa-miR-132	Undetermined	Undetermined
hsa-miR-133a	Undetermined	Undetermined
hsa-miR-133b	Undetermined	Undetermined
hsa-miR-135a	Undetermined	Undetermined
hsa-miR-135b	Undetermined	Undetermined
hsa-miR-136	Undetermined	Undetermined
hsa-miR-138	Undetermined	Undetermined
hsa-miR-139-3p	Undetermined	Undetermined
hsa-miR-139-5p	Undetermined	Undetermined
hsa-miR-140-3p	Undetermined	Undetermined
hsa-miR-141	Undetermined	Undetermined
hsa-miR-142-3p	Undetermined	Undetermined
hsa-miR-142-5p	Undetermined	Undetermined
hsa-miR-143	Undetermined	Undetermined
hsa-miR-145	Undetermined	Undetermined
hsa-miR-146a	Undetermined	Undetermined
hsa-miR-146b	Undetermined	Undetermined
hsa-miR-146b-3p	Undetermined	Undetermined
hsa-miR-147	Undetermined	Undetermined
hsa-miR-147b	Undetermined	Undetermined
hsa-miR-148a	Undetermined	Undetermined
hsa-miR-148b	Undetermined	Undetermined
hsa-miR-149	Undetermined	Undetermined
hsa-miR-150	Undetermined	Undetermined
hsa-miR-152	Undetermined	Undetermined
hsa-miR-154	Undetermined	Undetermined
hsa-miR-155	Undetermined	Undetermined
hsa-miR-15a	Undetermined	Undetermined
hsa-miR-15b	Undetermined	Undetermined
hsa-miR-16	Undetermined	Undetermined
hsa-miR-17	Undetermined	Undetermined
hsa-miR-181a	Undetermined	Undetermined
hsa-miR-181c	Undetermined	Undetermined
hsa-miR-182	Undetermined	Undetermined
hsa-miR-183	Undetermined	Undetermined
hsa-miR-184	Undetermined	Undetermined
hsa-miR-185	Undetermined	Undetermined
hsa-miR-186	Undetermined	Undetermined
hsa-miR-188-3p	Undetermined	Undetermined
hsa-miR-18a	Undetermined	Undetermined
hsa-miR-18b	Undetermined	Undetermined
hsa-miR-190	Undetermined	Undetermined
hsa-miR-191	33.541153	33.502754
hsa-miR-192	Undetermined	Undetermined
hsa-miR-193a-3p	Undetermined	Undetermined
hsa-miR-193a-5p	Undetermined	Undetermined
hsa-miR-193b	Undetermined	Undetermined
hsa-miR-194	Undetermined	Undetermined
hsa-miR-195	Undetermined	Undetermined
hsa-miR-196b	Undetermined	Undetermined
hsa-miR-197	Undetermined	Undetermined
hsa-miR-198	Undetermined	Undetermined
hsa-miR-199a	Undetermined	Undetermined
hsa-miR-199a-3p	Undetermined	Undetermined
hsa-miR-199b	Undetermined	Undetermined
hsa-miR-19a	Undetermined	Undetermined
hsa-miR-19b	Undetermined	Undetermined
hsa-miR-200a	Undetermined	Undetermined
hsa-miR-200b	Undetermined	Undetermined
hsa-miR-200c	Undetermined	Undetermined
hsa-miR-202	Undetermined	Undetermined
hsa-miR-203	Undetermined	Undetermined
hsa-miR-204	Undetermined	Undetermined
hsa-miR-205	Undetermined	Undetermined
hsa-miR-208	Undetermined	Undetermined
hsa-miR-208b	Undetermined	Undetermined
hsa-miR-20a	Undetermined	Undetermined
hsa-miR-20b	Undetermined	Undetermined
hsa-miR-21	Undetermined	Undetermined
hsa-miR-210	Undetermined	Undetermined
hsa-miR-211	Undetermined	Undetermined
hsa-miR-212	Undetermined	Undetermined
hsa-miR-214	Undetermined	Undetermined
hsa-miR-215	Undetermined	Undetermined
hsa-miR-216a	Undetermined	Undetermined
hsa-miR-216b	Undetermined	Undetermined
hsa-miR-217	Undetermined	Undetermined
hsa-miR-218	Undetermined	Undetermined
hsa-miR-219	Undetermined	Undetermined
hsa-miR-219-1-3p	Undetermined	Undetermined
hsa-miR-219-2-3p	Undetermined	Undetermined
hsa-miR-22	Undetermined	Undetermined
hsa-miR-220	Undetermined	Undetermined
hsa-miR-220b	Undetermined	Undetermined
hsa-miR-220c	Undetermined	Undetermined
hsa-miR-221	Undetermined	Undetermined
hsa-miR-222	Undetermined	Undetermined
hsa-miR-223	29.950687	32.97355
hsa-miR-224	Undetermined	Undetermined
hsa-miR-23a	Undetermined	Undetermined
hsa-miR-23b	Undetermined	Undetermined
hsa-miR-24	Undetermined	Undetermined
hsa-miR-25	Undetermined	Undetermined
hsa-miR-26a	Undetermined	Undetermined
hsa-miR-26b	33.568874	Undetermined
hsa-miR-27a	Undetermined	Undetermined
hsa-miR-27b	Undetermined	Undetermined
hsa-miR-28	Undetermined	Undetermined
hsa-miR-28-3p	Undetermined	Undetermined
hsa-miR-296	Undetermined	Undetermined
hsa-miR-296-3p	Undetermined	Undetermined
hsa-miR-298	Undetermined	Undetermined
hsa-miR-299-3p	Undetermined	Undetermined
hsa-miR-299-5p	Undetermined	Undetermined
hsa-miR-29a	Undetermined	Undetermined
hsa-miR-29b	Undetermined	Undetermined
hsa-miR-29c	Undetermined	Undetermined
hsa-miR-301	Undetermined	Undetermined
hsa-miR-301b	Undetermined	Undetermined
hsa-miR-302a	Undetermined	Undetermined
hsa-miR-302b	Undetermined	Undetermined
hsa-miR-302c	Undetermined	Undetermined
hsa-miR-30b	Undetermined	Undetermined
hsa-miR-30c	Undetermined	Undetermined
hsa-miR-31	Undetermined	Undetermined
hsa-miR-32	Undetermined	Undetermined
hsa-miR-320	Undetermined	Undetermined
hsa-miR-323-3p	Undetermined	Undetermined
hsa-miR-324-3p	Undetermined	Undetermined
hsa-miR-324-5p	Undetermined	Undetermined
hsa-miR-325	Undetermined	Undetermined
hsa-miR-326	Undetermined	Undetermined
hsa-miR-328	Undetermined	Undetermined
hsa-miR-329	Undetermined	Undetermined
hsa-miR-330	Undetermined	Undetermined
hsa-miR-330-5p	Undetermined	Undetermined
hsa-miR-331	Undetermined	Undetermined
hsa-miR-331-5p	Undetermined	Undetermined
hsa-miR-335	Undetermined	Undetermined
hsa-miR-337-5p	Undetermined	Undetermined
hsa-miR-338-3p	Undetermined	Undetermined
hsa-miR-339-3p	Undetermined	Undetermined
hsa-miR-339-5p	Undetermined	Undetermined
hsa-miR-33b	Undetermined	Undetermined
hsa-miR-340	Undetermined	Undetermined
hsa-miR-342-3p	Undetermined	Undetermined
hsa-miR-342-5p	Undetermined	Undetermined
hsa-miR-345	Undetermined	Undetermined
hsa-miR-346	Undetermined	Undetermined
hsa-miR-34a	Undetermined	Undetermined
hsa-miR-34c	Undetermined	Undetermined
hsa-miR-361	Undetermined	Undetermined
hsa-miR-362	Undetermined	Undetermined
hsa-miR-362-3p	Undetermined	Undetermined
hsa-miR-363	Undetermined	Undetermined
hsa-miR-365	Undetermined	Undetermined
hsa-miR-367	Undetermined	Undetermined
hsa-miR-369-3p	Undetermined	Undetermined
hsa-miR-369-5p	Undetermined	Undetermined
hsa-miR-370	Undetermined	Undetermined
hsa-miR-371-3p	Undetermined	Undetermined
hsa-miR-372	Undetermined	Undetermined
hsa-miR-373	Undetermined	Undetermined
hsa-miR-374	Undetermined	Undetermined
hsa-miR-375	Undetermined	Undetermined
hsa-miR-376a	Undetermined	Undetermined
hsa-miR-376b	Undetermined	Undetermined
hsa-miR-376c	Undetermined	Undetermined
hsa-miR-377	Undetermined	Undetermined
hsa-miR-380-3p	Undetermined	Undetermined
hsa-miR-381	Undetermined	Undetermined
hsa-miR-382	Undetermined	Undetermined
hsa-miR-383	Undetermined	Undetermined
hsa-miR-384	Undetermined	Undetermined
hsa-miR-409-5p	Undetermined	Undetermined
hsa-miR-410	Undetermined	Undetermined
hsa-miR-411	Undetermined	Undetermined
hsa-miR-412	Undetermined	Undetermined
hsa-miR-422a	Undetermined	Undetermined
hsa-miR-423-5p	Undetermined	Undetermined
hsa-miR-424	Undetermined	Undetermined
hsa-miR-425-5p	Undetermined	Undetermined
hsa-miR-429	Undetermined	Undetermined
hsa-miR-431	Undetermined	Undetermined
hsa-miR-433	Undetermined	Undetermined
hsa-miR-448	Undetermined	Undetermined
hsa-miR-449	Undetermined	Undetermined
hsa-miR-449b	Undetermined	Undetermined
hsa-miR-450a	Undetermined	Undetermined
hsa-miR-450b-3p	Undetermined	Undetermined
hsa-miR-450b-5p	Undetermined	Undetermined
hsa-miR-452	Undetermined	Undetermined
hsa-miR-453	Undetermined	Undetermined
hsa-miR-454	Undetermined	Undetermined
hsa-miR-455	Undetermined	Undetermined
hsa-miR-455-3p	Undetermined	Undetermined
hsa-miR-483-5p	Undetermined	Undetermined
hsa-miR-484	33.287018	Undetermined
hsa-miR-485-3p	Undetermined	Undetermined
hsa-miR-485-5p	Undetermined	Undetermined
hsa-miR-486	Undetermined	Undetermined
hsa-miR-486-3p	Undetermined	Undetermined
hsa-miR-487a	Undetermined	Undetermined
hsa-miR-487b	Undetermined	Undetermined
hsa-miR-488	Undetermined	Undetermined
hsa-miR-489	Undetermined	Undetermined
hsa-miR-490	Undetermined	Undetermined
hsa-miR-491-3p	Undetermined	Undetermined
hsa-miR-492	Undetermined	Undetermined
hsa-miR-493	Undetermined	Undetermined
hsa-miR-494	Undetermined	Undetermined
hsa-miR-499-3p	Undetermined	Undetermined
hsa-miR-500	Undetermined	Undetermined
hsa-miR-501	Undetermined	Undetermined
hsa-miR-501-3p	Undetermined	Undetermined
hsa-miR-502	Undetermined	Undetermined
hsa-miR-502-3p	Undetermined	Undetermined
hsa-miR-503	Undetermined	Undetermined
hsa-miR-504	Undetermined	Undetermined
hsa-miR-505	Undetermined	Undetermined
hsa-miR-506	Undetermined	Undetermined
hsa-miR-507	Undetermined	Undetermined
hsa-miR-508	Undetermined	Undetermined
hsa-miR-508-5p	Undetermined	Undetermined
hsa-miR-509-3-5p	Undetermined	Undetermined
hsa-miR-509-5p	Undetermined	Undetermined
hsa-miR-510	Undetermined	Undetermined
hsa-miR-511	Undetermined	Undetermined
hsa-miR-512-3p	Undetermined	Undetermined
hsa-miR-512-5p	Undetermined	Undetermined
hsa-miR-513-5p	Undetermined	Undetermined
hsa-miR-515-3p	Undetermined	Undetermined
hsa-miR-515-5p	Undetermined	Undetermined
hsa-miR-516a-5p	Undetermined	Undetermined
hsa-miR-516b	Undetermined	Undetermined
hsa-miR-517a	Undetermined	Undetermined
hsa-miR-517b	Undetermined	Undetermined
hsa-miR-517c	Undetermined	Undetermined
hsa-miR-518a-3p	Undetermined	Undetermined
hsa-miR-518a-5p	Undetermined	Undetermined
hsa-miR-518b	Undetermined	Undetermined
hsa-miR-518c	Undetermined	Undetermined
hsa-miR-518d	Undetermined	Undetermined
hsa-miR-518d-5p	Undetermined	Undetermined
hsa-miR-518e	Undetermined	Undetermined
hsa-miR-518f	Undetermined	Undetermined
hsa-miR-519a	Undetermined	Undetermined
hsa-miR-519c	Undetermined	Undetermined
hsa-miR-519d	Undetermined	Undetermined
hsa-miR-519e	Undetermined	Undetermined
hsa-miR-520a	Undetermined	Undetermined
hsa-miR-520a#	Undetermined	Undetermined
hsa-miR-520b	Undetermined	Undetermined
hsa-miR-520d-5p	Undetermined	Undetermined
hsa-miR-520e	Undetermined	Undetermined
hsa-miR-520f	Undetermined	Undetermined
hsa-miR-520g	Undetermined	Undetermined
hsa-miR-521	Undetermined	Undetermined
hsa-miR-522	Undetermined	Undetermined
hsa-miR-523	Undetermined	Undetermined
hsa-miR-524-5p	Undetermined	Undetermined
hsa-miR-525	Undetermined	Undetermined
hsa-miR-525-3p	Undetermined	Undetermined
hsa-miR-526b	Undetermined	Undetermined
hsa-miR-532	Undetermined	Undetermined
hsa-miR-532-3p	Undetermined	Undetermined
hsa-miR-539	Undetermined	Undetermined
hsa-miR-541	Undetermined	Undetermined
hsa-miR-542-3p	Undetermined	Undetermined
hsa-miR-542-5p	Undetermined	Undetermined
hsa-miR-544	Undetermined	Undetermined
hsa-miR-545	Undetermined	Undetermined
hsa-miR-548a	Undetermined	Undetermined
hsa-miR-548a-5p	Undetermined	Undetermined
hsa-miR-548b	Undetermined	Undetermined
hsa-miR-548b-5p	Undetermined	Undetermined
hsa-miR-548c	Undetermined	33.614285
hsa-miR-548c-5p	Undetermined	Undetermined
hsa-miR-548d	Undetermined	Undetermined
hsa-miR-548d-5p	Undetermined	Undetermined
hsa-miR-551b	Undetermined	Undetermined
hsa-miR-556-3p	Undetermined	Undetermined
hsa-miR-556-5p	Undetermined	Undetermined
hsa-miR-561	Undetermined	Undetermined
hsa-miR-570	Undetermined	Undetermined
hsa-miR-574-3p	Undetermined	Undetermined
hsa-miR-576-3p	Undetermined	Undetermined
hsa-miR-576-5p	Undetermined	Undetermined
hsa-miR-579	Undetermined	Undetermined
hsa-miR-582-3p	Undetermined	Undetermined
hsa-miR-582-5p	Undetermined	Undetermined
hsa-miR-589	Undetermined	Undetermined
hsa-miR-590-5p	Undetermined	Undetermined
hsa-miR-597	Undetermined	Undetermined
hsa-miR-598	Undetermined	Undetermined
hsa-miR-615-5p	Undetermined	Undetermined
hsa-miR-616	Undetermined	Undetermined
hsa-miR-618	Undetermined	Undetermined
hsa-miR-624	Undetermined	Undetermined
hsa-miR-625	Undetermined	Undetermined
hsa-miR-627	Undetermined	Undetermined
hsa-miR-628-5p	Undetermined	Undetermined
hsa-miR-629	Undetermined	Undetermined
hsa-miR-636	Undetermined	Undetermined
hsa-miR-642	Undetermined	Undetermined
hsa-miR-651	Undetermined	Undetermined
hsa-miR-652	Undetermined	Undetermined
hsa-miR-653	Undetermined	Undetermined
hsa-miR-654	Undetermined	Undetermined
hsa-miR-654-3p	Undetermined	Undetermined
hsa-miR-655	Undetermined	Undetermined
hsa-miR-660	Undetermined	Undetermined
hsa-miR-671-3p	Undetermined	Undetermined
hsa-miR-672	Undetermined	Undetermined
hsa-miR-674	Undetermined	Undetermined
hsa-miR-708	Undetermined	Undetermined
hsa-miR-744	Undetermined	Undetermined
hsa-miR-758	Undetermined	Undetermined
hsa-miR-871	Undetermined	Undetermined
hsa-miR-872	Undetermined	Undetermined
hsa-miR-873	Undetermined	Undetermined
hsa-miR-874	Undetermined	Undetermined
hsa-miR-875-3p	Undetermined	Undetermined
hsa-miR-876-3p	Undetermined	Undetermined
hsa-miR-876-5p	Undetermined	Undetermined
hsa-miR-885-3p	Undetermined	Undetermined
hsa-miR-885-5p	Undetermined	Undetermined
hsa-miR-886-3p	Undetermined	Undetermined
hsa-miR-886-5p	Undetermined	Undetermined
hsa-miR-887	Undetermined	Undetermined
hsa-miR-888	Undetermined	Undetermined
hsa-miR-889	Undetermined	Undetermined
hsa-miR-890	Undetermined	Undetermined
hsa-miR-891a	Undetermined	Undetermined
hsa-miR-891b	Undetermined	Undetermined
hsa-miR-892a	Undetermined	Undetermined
hsa-miR-9	Undetermined	Undetermined
hsa-miR-92a	Undetermined	Undetermined
hsa-miR-95	Undetermined	Undetermined
hsa-miR-98	Undetermined	Undetermined
hsa-miR-99a	Undetermined	Undetermined
hsa-miR-99b	Undetermined	Undetermined
mmu-miR-124a	Undetermined	Undetermined
mmu-miR-129-3p	Undetermined	Undetermined
mmu-miR-134	Undetermined	Undetermined
mmu-miR-137	Undetermined	Undetermined
mmu-miR-140	Undetermined	Undetermined
mmu-miR-153	Undetermined	Undetermined
mmu-miR-187	Undetermined	Undetermined
mmu-miR-374-5p	Undetermined	Undetermined
mmu-miR-379	Undetermined	Undetermined
mmu-miR-451	Undetermined	Undetermined
mmu-miR-491	Undetermined	Undetermined
mmu-miR-495	Undetermined	Undetermined
mmu-miR-496	Undetermined	Undetermined
mmu-miR-499	Undetermined	Undetermined
mmu-miR-615	Undetermined	Undetermined
mmu-miR-93	Undetermined	Undetermined
mmu-miR-96	Undetermined	Undetermined
RNU44	Undetermined	Undetermined
RNU48	Undetermined	Undetermined
U6 snRNA	31.110558	31.661608
U6 snRNA	31.575256	32.2229
U6 snRNA	31.275507	32.067688
U6 snRNA	30.944107	31.736965

## Sheet: CD44
miRNA name	CD44 high org#1	CD44 high org#2	CD44 high org#3	CD44 low org#1	CD44 low org#2	CD44 low org#3
ath-miR159a	Undetermined	Undetermined	Undetermined	Undetermined	Undetermined	Undetermined
hsa-let-7a	Undetermined	Undetermined	Undetermined	Undetermined	Undetermined	Undetermined
hsa-let-7b	Undetermined	Undetermined	Undetermined	Undetermined	Undetermined	Undetermined
hsa-let-7c	Undetermined	Undetermined	Undetermined	Undetermined	Undetermined	Undetermined
hsa-let-7d	Undetermined	Undetermined	Undetermined	Undetermined	Undetermined	Undetermined
hsa-let-7e	Undetermined	Undetermined	Undetermined	Undetermined	Undetermined	Undetermined
hsa-let-7f	Undetermined	Undetermined	Undetermined	Undetermined	Undetermined	Undetermined
hsa-let-7g	Undetermined	Undetermined	Undetermined	Undetermined	Undetermined	Undetermined
hsa-miR-1	Undetermined	34.707985	Undetermined	Undetermined	Undetermined	Undetermined
hsa-miR-100	30.270487	33.54573	30.473223	Undetermined	Undetermined	Undetermined
hsa-miR-101	Undetermined	Undetermined	Undetermined	Undetermined	Undetermined	Undetermined
hsa-miR-103	Undetermined	Undetermined	Undetermined	Undetermined	Undetermined	Undetermined
hsa-miR-105	Undetermined	Undetermined	Undetermined	Undetermined	Undetermined	Undetermined
hsa-miR-106a	27.977652	28.154682	28.985468	27.853489	30.068365	28.267675
hsa-miR-106b	31.743908	31.874563	32.580402	30.872297	32.65592	33.5494
hsa-miR-107	Undetermined	Undetermined	Undetermined	Undetermined	Undetermined	Undetermined
hsa-miR-10a	Undetermined	34.92652	Undetermined	Undetermined	Undetermined	31.936464
hsa-miR-10b	Undetermined	Undetermined	Undetermined	Undetermined	Undetermined	Undetermined
hsa-miR-122	Undetermined	Undetermined	Undetermined	Undetermined	Undetermined	Undetermined
hsa-miR-125a-3p	Undetermined	Undetermined	Undetermined	Undetermined	Undetermined	Undetermined
hsa-miR-125a-5p	Undetermined	Undetermined	Undetermined	Undetermined	Undetermined	Undetermined
hsa-miR-125b	33.695694	Undetermined	33.075127	33.889496	33.64325	30.201612
hsa-miR-126	33.264668	Undetermined	Undetermined	34.245647	Undetermined	33.177162
hsa-miR-127	Undetermined	Undetermined	Undetermined	Undetermined	Undetermined	Undetermined
hsa-miR-127-5p	Undetermined	Undetermined	Undetermined	Undetermined	Undetermined	Undetermined
hsa-miR-128a	Undetermined	Undetermined	Undetermined	Undetermined	Undetermined	Undetermined
hsa-miR-129	Undetermined	Undetermined	Undetermined	Undetermined	Undetermined	Undetermined
hsa-miR-130a	Undetermined	Undetermined	Undetermined	Undetermined	Undetermined	Undetermined
hsa-miR-130b	33.97173	Undetermined	34.417614	Undetermined	Undetermined	Undetermined
hsa-miR-132	Undetermined	Undetermined	Undetermined	Undetermined	Undetermined	Undetermined
hsa-miR-133a	Undetermined	34.102184	Undetermined	Undetermined	Undetermined	34.80925
hsa-miR-133b	Undetermined	Undetermined	Undetermined	Undetermined	Undetermined	Undetermined
hsa-miR-135a	Undetermined	Undetermined	Undetermined	Undetermined	Undetermined	Undetermined
hsa-miR-135b	Undetermined	34.83201	Undetermined	Undetermined	33.463486	Undetermined
hsa-miR-136	Undetermined	Undetermined	Undetermined	Undetermined	Undetermined	Undetermined
hsa-miR-138	Undetermined	Undetermined	Undetermined	Undetermined	Undetermined	Undetermined
hsa-miR-139-3p	Undetermined	Undetermined	Undetermined	Undetermined	Undetermined	Undetermined
hsa-miR-139-5p	Undetermined	Undetermined	Undetermined	Undetermined	Undetermined	Undetermined
hsa-miR-140-3p	Undetermined	Undetermined	Undetermined	Undetermined	Undetermined	Undetermined
hsa-miR-141	33.382824	31.220194	32.146427	31.573046	32.926434	31.763327
hsa-miR-142-3p	Undetermined	Undetermined	Undetermined	Undetermined	Undetermined	Undetermined
hsa-miR-142-5p	Undetermined	Undetermined	Undetermined	Undetermined	Undetermined	Undetermined
hsa-miR-143	Undetermined	Undetermined	Undetermined	Undetermined	Undetermined	Undetermined
hsa-miR-145	Undetermined	Undetermined	34.2786	Undetermined	Undetermined	34.165558
hsa-miR-146a	34.687763	32.959908	34.606754	Undetermined	34.664608	34.87014
hsa-miR-146b	Undetermined	Undetermined	34.056267	Undetermined	Undetermined	Undetermined
hsa-miR-146b-3p	Undetermined	Undetermined	Undetermined	Undetermined	Undetermined	Undetermined
hsa-miR-147	Undetermined	Undetermined	Undetermined	Undetermined	Undetermined	Undetermined
hsa-miR-147b	Undetermined	Undetermined	Undetermined	Undetermined	Undetermined	Undetermined
hsa-miR-148a	31.448828	31.94573	34.981636	31.335308	31.237217	32.78575
hsa-miR-148b	Undetermined	34.73421	Undetermined	Undetermined	Undetermined	Undetermined
hsa-miR-149	Undetermined	Undetermined	Undetermined	Undetermined	Undetermined	Undetermined
hsa-miR-150	Undetermined	Undetermined	Undetermined	Undetermined	33.10805	32.22793
hsa-miR-152	Undetermined	Undetermined	Undetermined	32.828274	Undetermined	Undetermined
hsa-miR-154	Undetermined	Undetermined	Undetermined	Undetermined	Undetermined	Undetermined
hsa-miR-155	33.050003	31.630821	31.93168	30.524813	30.82702	31.2844
hsa-miR-15a	Undetermined	Undetermined	Undetermined	Undetermined	Undetermined	Undetermined
hsa-miR-15b	Undetermined	Undetermined	Undetermined	Undetermined	Undetermined	Undetermined
hsa-miR-16	31.1117	31.091196	31.573826	31.017939	31.27091	31.360704
hsa-miR-17	28.139553	28.55951	29.210823	27.495838	29.419292	28.363716
hsa-miR-181a	Undetermined	34.9083	Undetermined	Undetermined	Undetermined	Undetermined
hsa-miR-181c	Undetermined	Undetermined	Undetermined	Undetermined	Undetermined	Undetermined
hsa-miR-182	Undetermined	Undetermined	Undetermined	Undetermined	Undetermined	Undetermined
hsa-miR-183	Undetermined	Undetermined	Undetermined	Undetermined	Undetermined	Undetermined
hsa-miR-184	33.14147	32.004505	Undetermined	32.75966	34.255714	34.235626
hsa-miR-185	Undetermined	Undetermined	Undetermined	Undetermined	Undetermined	Undetermined
hsa-miR-186	32.467876	Undetermined	Undetermined	33.057804	Undetermined	32.13012
hsa-miR-188-3p	Undetermined	Undetermined	Undetermined	Undetermined	Undetermined	Undetermined
hsa-miR-18a	Undetermined	Undetermined	Undetermined	Undetermined	Undetermined	Undetermined
hsa-miR-18b	Undetermined	Undetermined	Undetermined	Undetermined	Undetermined	Undetermined
hsa-miR-190	Undetermined	Undetermined	Undetermined	Undetermined	Undetermined	Undetermined
hsa-miR-191	30.97311	31.44353	31.143784	31.589827	34.987907	32.14269
hsa-miR-192	30.082457	30.472265	31.851284	30.573551	30.754265	30.584244
hsa-miR-193a-3p	Undetermined	Undetermined	Undetermined	Undetermined	Undetermined	Undetermined
hsa-miR-193a-5p	Undetermined	Undetermined	Undetermined	Undetermined	Undetermined	34.672665
hsa-miR-193b	Undetermined	33.780422	Undetermined	34.346046	Undetermined	Undetermined
hsa-miR-194	30.66144	30.881742	33.421204	30.722448	31.832436	33.931526
hsa-miR-195	34.469505	Undetermined	Undetermined	Undetermined	34.323048	Undetermined
hsa-miR-196b	Undetermined	Undetermined	Undetermined	Undetermined	Undetermined	Undetermined
hsa-miR-197	32.654366	32.58157	33.034317	31.693014	33.09836	33.970734
hsa-miR-198	Undetermined	Undetermined	Undetermined	Undetermined	Undetermined	Undetermined
hsa-miR-199a	Undetermined	Undetermined	Undetermined	Undetermined	Undetermined	Undetermined
hsa-miR-199a-3p	Undetermined	Undetermined	Undetermined	Undetermined	Undetermined	Undetermined
hsa-miR-199b	Undetermined	Undetermined	Undetermined	Undetermined	Undetermined	Undetermined
hsa-miR-19a	31.679724	32.027584	32.971714	30.881435	33.604992	32.355156
hsa-miR-19b	28.115736	28.45238	29.270607	28.366419	29.829103	28.181341
hsa-miR-200a	Undetermined	Undetermined	Undetermined	Undetermined	Undetermined	Undetermined
hsa-miR-200b	31.404879	31.324238	32.65297	31.57093	34.27054	33.200947
hsa-miR-200c	31.216496	31.125866	31.397623	30.24691	31.800251	31.287098
hsa-miR-202	34.885334	Undetermined	Undetermined	Undetermined	Undetermined	32.651794
hsa-miR-203	32.27327	32.609425	32.620163	33.448765	34.80998	31.726225
hsa-miR-204	Undetermined	Undetermined	33.395638	Undetermined	Undetermined	Undetermined
hsa-miR-205	Undetermined	Undetermined	Undetermined	Undetermined	Undetermined	Undetermined
hsa-miR-208	Undetermined	Undetermined	Undetermined	Undetermined	Undetermined	Undetermined
hsa-miR-208b	Undetermined	Undetermined	Undetermined	Undetermined	Undetermined	Undetermined
hsa-miR-20a	28.90283	29.94277	31.186638	28.464512	30.55686	28.757015
hsa-miR-20b	Undetermined	33.643604	33.706837	32.719242	Undetermined	Undetermined
hsa-miR-21	29.964298	30.959595	33.09247	30.787859	31.818525	31.670773
hsa-miR-210	Undetermined	Undetermined	Undetermined	Undetermined	Undetermined	Undetermined
hsa-miR-211	Undetermined	Undetermined	Undetermined	Undetermined	Undetermined	Undetermined
hsa-miR-212	32.75497	31.905455	32.7052	32.030853	33.00986	33.459465
hsa-miR-214	Undetermined	Undetermined	Undetermined	Undetermined	Undetermined	Undetermined
hsa-miR-215	Undetermined	Undetermined	33.309204	Undetermined	Undetermined	32.520817
hsa-miR-216a	Undetermined	Undetermined	Undetermined	Undetermined	Undetermined	Undetermined
hsa-miR-216b	Undetermined	Undetermined	Undetermined	Undetermined	Undetermined	Undetermined
hsa-miR-217	Undetermined	Undetermined	Undetermined	Undetermined	Undetermined	Undetermined
hsa-miR-218	32.275593	31.758804	Undetermined	30.395706	32.169254	31.087845
hsa-miR-219	Undetermined	Undetermined	Undetermined	Undetermined	Undetermined	Undetermined
hsa-miR-219-1-3p	Undetermined	Undetermined	Undetermined	Undetermined	Undetermined	Undetermined
hsa-miR-219-2-3p	Undetermined	Undetermined	Undetermined	Undetermined	Undetermined	Undetermined
hsa-miR-22	Undetermined	Undetermined	Undetermined	Undetermined	Undetermined	Undetermined
hsa-miR-220	Undetermined	Undetermined	Undetermined	Undetermined	Undetermined	Undetermined
hsa-miR-220b	Undetermined	Undetermined	Undetermined	Undetermined	Undetermined	Undetermined
hsa-miR-220c	Undetermined	Undetermined	Undetermined	Undetermined	Undetermined	Undetermined
hsa-miR-221	Undetermined	Undetermined	Undetermined	Undetermined	Undetermined	Undetermined
hsa-miR-222	30.469877	29.982819	31.070797	30.268564	31.739063	30.028183
hsa-miR-223	31.343494	31.45258	31.044762	30.654465	31.71304	30.94789
hsa-miR-224	Undetermined	31.692596	33.286804	33.38233	Undetermined	33.285183
hsa-miR-23a	Undetermined	Undetermined	Undetermined	Undetermined	Undetermined	Undetermined
hsa-miR-23b	Undetermined	Undetermined	Undetermined	Undetermined	Undetermined	Undetermined
hsa-miR-24	31.984856	31.279284	32.23972	31.34114	31.795145	32.402664
hsa-miR-25	32.25993	Undetermined	33.78107	34.236664	32.392258	31.866545
hsa-miR-26a	34.081284	Undetermined	Undetermined	32.971737	32.89985	Undetermined
hsa-miR-26b	32.581345	32.96695	Undetermined	Undetermined	Undetermined	Undetermined
hsa-miR-27a	33.57159	31.667528	31.69566	31.72804	33.15478	Undetermined
hsa-miR-27b	32.60794	Undetermined	Undetermined	31.241274	Undetermined	Undetermined
hsa-miR-28	Undetermined	Undetermined	Undetermined	Undetermined	Undetermined	Undetermined
hsa-miR-28-3p	34.315376	33.439175	Undetermined	Undetermined	34.55593	32.96805
hsa-miR-296	Undetermined	Undetermined	Undetermined	Undetermined	Undetermined	Undetermined
hsa-miR-296-3p	Undetermined	Undetermined	Undetermined	Undetermined	Undetermined	Undetermined
hsa-miR-298	Undetermined	Undetermined	Undetermined	Undetermined	Undetermined	Undetermined
hsa-miR-299-3p	Undetermined	Undetermined	Undetermined	Undetermined	Undetermined	Undetermined
hsa-miR-299-5p	Undetermined	Undetermined	Undetermined	Undetermined	Undetermined	Undetermined
hsa-miR-29a	31.024445	31.773174	32.679035	31.211447	30.929182	30.951096
hsa-miR-29b	Undetermined	Undetermined	Undetermined	Undetermined	Undetermined	Undetermined
hsa-miR-29c	Undetermined	Undetermined	Undetermined	Undetermined	Undetermined	Undetermined
hsa-miR-301	34.978836	Undetermined	Undetermined	Undetermined	Undetermined	Undetermined
hsa-miR-301b	Undetermined	Undetermined	Undetermined	Undetermined	Undetermined	Undetermined
hsa-miR-302a	Undetermined	Undetermined	Undetermined	Undetermined	Undetermined	Undetermined
hsa-miR-302b	Undetermined	Undetermined	Undetermined	Undetermined	Undetermined	Undetermined
hsa-miR-302c	Undetermined	Undetermined	Undetermined	Undetermined	Undetermined	Undetermined
hsa-miR-30b	31.800488	31.869482	32.9888	31.890858	31.636984	32.44736
hsa-miR-30c	31.745134	33.030792	32.91861	32.17119	32.63494	32.601425
hsa-miR-31	Undetermined	Undetermined	Undetermined	Undetermined	Undetermined	Undetermined
hsa-miR-32	Undetermined	Undetermined	Undetermined	Undetermined	Undetermined	Undetermined
hsa-miR-320	29.474497	29.386602	30.393063	29.619778	29.388275	29.344154
hsa-miR-323-3p	Undetermined	Undetermined	Undetermined	34.557735	Undetermined	Undetermined
hsa-miR-324-3p	Undetermined	Undetermined	Undetermined	Undetermined	Undetermined	Undetermined
hsa-miR-324-5p	Undetermined	Undetermined	Undetermined	32.456974	Undetermined	Undetermined
hsa-miR-325	Undetermined	Undetermined	Undetermined	Undetermined	Undetermined	Undetermined
hsa-miR-326	Undetermined	Undetermined	Undetermined	Undetermined	Undetermined	Undetermined
hsa-miR-328	Undetermined	33.599766	Undetermined	Undetermined	Undetermined	Undetermined
hsa-miR-329	Undetermined	Undetermined	Undetermined	Undetermined	Undetermined	Undetermined
hsa-miR-330	Undetermined	Undetermined	Undetermined	Undetermined	Undetermined	Undetermined
hsa-miR-330-5p	Undetermined	Undetermined	Undetermined	Undetermined	Undetermined	Undetermined
hsa-miR-331	Undetermined	Undetermined	Undetermined	Undetermined	Undetermined	Undetermined
hsa-miR-331-5p	Undetermined	Undetermined	Undetermined	Undetermined	Undetermined	Undetermined
hsa-miR-335	32.941193	Undetermined	34.317017	33.435974	33.127857	32.524696
hsa-miR-337-5p	Undetermined	Undetermined	Undetermined	Undetermined	34.702667	Undetermined
hsa-miR-338-3p	Undetermined	Undetermined	Undetermined	Undetermined	Undetermined	Undetermined
hsa-miR-339-3p	Undetermined	Undetermined	Undetermined	Undetermined	Undetermined	Undetermined
hsa-miR-339-5p	Undetermined	Undetermined	Undetermined	Undetermined	Undetermined	Undetermined
hsa-miR-33b	Undetermined	Undetermined	Undetermined	Undetermined	Undetermined	Undetermined
hsa-miR-340	Undetermined	Undetermined	Undetermined	Undetermined	Undetermined	Undetermined
hsa-miR-342-3p	Undetermined	Undetermined	Undetermined	Undetermined	Undetermined	34.76693
hsa-miR-342-5p	Undetermined	Undetermined	Undetermined	Undetermined	Undetermined	Undetermined
hsa-miR-345	Undetermined	Undetermined	Undetermined	32.416416	33.124283	34.27664
hsa-miR-346	Undetermined	Undetermined	Undetermined	Undetermined	Undetermined	Undetermined
hsa-miR-34a	Undetermined	Undetermined	Undetermined	Undetermined	Undetermined	Undetermined
hsa-miR-34c	Undetermined	Undetermined	Undetermined	Undetermined	Undetermined	Undetermined
hsa-miR-361	Undetermined	Undetermined	Undetermined	Undetermined	Undetermined	Undetermined
hsa-miR-362	Undetermined	Undetermined	Undetermined	Undetermined	Undetermined	Undetermined
hsa-miR-362-3p	Undetermined	Undetermined	Undetermined	Undetermined	Undetermined	Undetermined
hsa-miR-363	Undetermined	Undetermined	Undetermined	Undetermined	Undetermined	Undetermined
hsa-miR-365	33.918034	34.30211	34.871166	Undetermined	Undetermined	Undetermined
hsa-miR-367	Undetermined	Undetermined	Undetermined	Undetermined	Undetermined	Undetermined
hsa-miR-369-3p	Undetermined	Undetermined	Undetermined	Undetermined	Undetermined	Undetermined
hsa-miR-369-5p	Undetermined	Undetermined	Undetermined	Undetermined	Undetermined	Undetermined
hsa-miR-370	Undetermined	Undetermined	Undetermined	Undetermined	Undetermined	Undetermined
hsa-miR-371-3p	Undetermined	Undetermined	Undetermined	Undetermined	Undetermined	Undetermined
hsa-miR-372	Undetermined	34.693382	Undetermined	Undetermined	Undetermined	Undetermined
hsa-miR-373	Undetermined	Undetermined	Undetermined	Undetermined	34.8483	Undetermined
hsa-miR-374	33.927486	34.168617	Undetermined	Undetermined	34.499153	Undetermined
hsa-miR-375	30.786413	31.366488	Undetermined	34.445053	32.01391	33.708992
hsa-miR-376a	Undetermined	Undetermined	34.670383	Undetermined	Undetermined	Undetermined
hsa-miR-376b	Undetermined	Undetermined	Undetermined	Undetermined	Undetermined	Undetermined
hsa-miR-376c	Undetermined	Undetermined	Undetermined	Undetermined	Undetermined	Undetermined
hsa-miR-377	Undetermined	Undetermined	Undetermined	Undetermined	Undetermined	Undetermined
hsa-miR-380-3p	Undetermined	Undetermined	Undetermined	Undetermined	Undetermined	Undetermined
hsa-miR-381	Undetermined	Undetermined	Undetermined	Undetermined	Undetermined	Undetermined
hsa-miR-382	Undetermined	Undetermined	Undetermined	Undetermined	Undetermined	Undetermined
hsa-miR-383	Undetermined	Undetermined	Undetermined	Undetermined	Undetermined	Undetermined
hsa-miR-384	Undetermined	Undetermined	Undetermined	Undetermined	Undetermined	Undetermined
hsa-miR-409-5p	Undetermined	Undetermined	Undetermined	Undetermined	Undetermined	Undetermined
hsa-miR-410	Undetermined	Undetermined	Undetermined	Undetermined	Undetermined	Undetermined
hsa-miR-411	Undetermined	34.7604	Undetermined	Undetermined	33.06444	Undetermined
hsa-miR-412	Undetermined	Undetermined	Undetermined	Undetermined	Undetermined	Undetermined
hsa-miR-422a	Undetermined	Undetermined	Undetermined	34.395016	34.873337	Undetermined
hsa-miR-423-5p	Undetermined	Undetermined	Undetermined	Undetermined	Undetermined	Undetermined
hsa-miR-424	Undetermined	Undetermined	Undetermined	Undetermined	Undetermined	Undetermined
hsa-miR-425-5p	Undetermined	Undetermined	Undetermined	Undetermined	Undetermined	Undetermined
hsa-miR-429	32.380104	33.891434	32.471283	Undetermined	32.96577	32.08568
hsa-miR-431	Undetermined	Undetermined	Undetermined	Undetermined	Undetermined	Undetermined
hsa-miR-433	Undetermined	Undetermined	Undetermined	Undetermined	Undetermined	Undetermined
hsa-miR-448	Undetermined	Undetermined	Undetermined	Undetermined	Undetermined	Undetermined
hsa-miR-449	Undetermined	Undetermined	Undetermined	Undetermined	Undetermined	Undetermined
hsa-miR-449b	Undetermined	Undetermined	Undetermined	Undetermined	Undetermined	Undetermined
hsa-miR-450a	Undetermined	Undetermined	Undetermined	Undetermined	Undetermined	Undetermined
hsa-miR-450b-3p	Undetermined	Undetermined	Undetermined	Undetermined	Undetermined	Undetermined
hsa-miR-450b-5p	Undetermined	Undetermined	Undetermined	Undetermined	Undetermined	Undetermined
hsa-miR-452	Undetermined	Undetermined	Undetermined	Undetermined	Undetermined	Undetermined
hsa-miR-453	Undetermined	Undetermined	Undetermined	Undetermined	Undetermined	Undetermined
hsa-miR-454	Undetermined	Undetermined	Undetermined	Undetermined	Undetermined	Undetermined
hsa-miR-455	Undetermined	Undetermined	Undetermined	Undetermined	Undetermined	Undetermined
hsa-miR-455-3p	Undetermined	Undetermined	Undetermined	Undetermined	Undetermined	Undetermined
hsa-miR-483-5p	32.631287	Undetermined	Undetermined	34.448982	Undetermined	Undetermined
hsa-miR-484	30.51311	31.406794	32.039974	30.950972	31.572918	31.298288
hsa-miR-485-3p	Undetermined	Undetermined	Undetermined	Undetermined	Undetermined	Undetermined
hsa-miR-485-5p	Undetermined	Undetermined	Undetermined	Undetermined	Undetermined	Undetermined
hsa-miR-486	Undetermined	Undetermined	Undetermined	Undetermined	Undetermined	Undetermined
hsa-miR-486-3p	Undetermined	Undetermined	Undetermined	Undetermined	Undetermined	Undetermined
hsa-miR-487a	Undetermined	Undetermined	Undetermined	Undetermined	Undetermined	Undetermined
hsa-miR-487b	Undetermined	Undetermined	Undetermined	Undetermined	Undetermined	Undetermined
hsa-miR-488	Undetermined	Undetermined	Undetermined	Undetermined	Undetermined	Undetermined
hsa-miR-489	Undetermined	Undetermined	Undetermined	Undetermined	Undetermined	Undetermined
hsa-miR-490	Undetermined	Undetermined	Undetermined	Undetermined	Undetermined	Undetermined
hsa-miR-491-3p	Undetermined	Undetermined	Undetermined	Undetermined	Undetermined	Undetermined
hsa-miR-492	Undetermined	Undetermined	Undetermined	Undetermined	Undetermined	Undetermined
hsa-miR-493	Undetermined	Undetermined	Undetermined	Undetermined	Undetermined	Undetermined
hsa-miR-494	34.34124	Undetermined	34.41247	Undetermined	Undetermined	Undetermined
hsa-miR-499-3p	Undetermined	Undetermined	Undetermined	Undetermined	Undetermined	Undetermined
hsa-miR-500	Undetermined	Undetermined	Undetermined	Undetermined	Undetermined	Undetermined
hsa-miR-501	Undetermined	Undetermined	Undetermined	Undetermined	Undetermined	Undetermined
hsa-miR-501-3p	Undetermined	Undetermined	Undetermined	Undetermined	Undetermined	Undetermined
hsa-miR-502	Undetermined	Undetermined	Undetermined	Undetermined	Undetermined	Undetermined
hsa-miR-502-3p	Undetermined	Undetermined	Undetermined	Undetermined	Undetermined	Undetermined
hsa-miR-503	Undetermined	Undetermined	Undetermined	Undetermined	Undetermined	Undetermined
hsa-miR-504	Undetermined	Undetermined	Undetermined	Undetermined	Undetermined	Undetermined
hsa-miR-505	Undetermined	Undetermined	Undetermined	Undetermined	Undetermined	Undetermined
hsa-miR-506	Undetermined	Undetermined	Undetermined	Undetermined	Undetermined	Undetermined
hsa-miR-507	Undetermined	Undetermined	Undetermined	Undetermined	Undetermined	Undetermined
hsa-miR-508	Undetermined	Undetermined	Undetermined	Undetermined	Undetermined	Undetermined
hsa-miR-508-5p	Undetermined	Undetermined	Undetermined	Undetermined	Undetermined	Undetermined
hsa-miR-509-3-5p	Undetermined	Undetermined	Undetermined	Undetermined	Undetermined	Undetermined
hsa-miR-509-5p	Undetermined	19.885702	Undetermined	Undetermined	Undetermined	Undetermined
hsa-miR-510	Undetermined	Undetermined	Undetermined	Undetermined	Undetermined	Undetermined
hsa-miR-511	Undetermined	Undetermined	Undetermined	Undetermined	Undetermined	Undetermined
hsa-miR-512-3p	Undetermined	Undetermined	Undetermined	Undetermined	Undetermined	Undetermined
hsa-miR-512-5p	Undetermined	Undetermined	Undetermined	Undetermined	Undetermined	Undetermined
hsa-miR-513-5p	Undetermined	Undetermined	Undetermined	Undetermined	Undetermined	Undetermined
hsa-miR-515-3p	Undetermined	Undetermined	Undetermined	Undetermined	Undetermined	Undetermined
hsa-miR-515-5p	Undetermined	Undetermined	Undetermined	Undetermined	Undetermined	Undetermined
hsa-miR-516a-5p	Undetermined	Undetermined	Undetermined	Undetermined	Undetermined	Undetermined
hsa-miR-516b	Undetermined	Undetermined	Undetermined	Undetermined	Undetermined	Undetermined
hsa-miR-517a	Undetermined	Undetermined	Undetermined	Undetermined	Undetermined	Undetermined
hsa-miR-517b	Undetermined	Undetermined	Undetermined	Undetermined	Undetermined	Undetermined
hsa-miR-517c	Undetermined	Undetermined	Undetermined	Undetermined	Undetermined	Undetermined
hsa-miR-518a-3p	Undetermined	Undetermined	Undetermined	Undetermined	Undetermined	Undetermined
hsa-miR-518a-5p	Undetermined	Undetermined	Undetermined	Undetermined	Undetermined	Undetermined
hsa-miR-518b	Undetermined	Undetermined	Undetermined	Undetermined	Undetermined	Undetermined
hsa-miR-518c	Undetermined	Undetermined	Undetermined	Undetermined	Undetermined	Undetermined
hsa-miR-518d	34.622868	Undetermined	33.510345	Undetermined	Undetermined	33.7763
hsa-miR-518d-5p	Undetermined	Undetermined	Undetermined	Undetermined	Undetermined	Undetermined
hsa-miR-518e	Undetermined	Undetermined	Undetermined	Undetermined	Undetermined	Undetermined
hsa-miR-518f	Undetermined	Undetermined	Undetermined	Undetermined	Undetermined	Undetermined
hsa-miR-519a	Undetermined	Undetermined	Undetermined	Undetermined	Undetermined	Undetermined
hsa-miR-519c	Undetermined	Undetermined	Undetermined	Undetermined	Undetermined	Undetermined
hsa-miR-519d	Undetermined	Undetermined	Undetermined	Undetermined	Undetermined	Undetermined
hsa-miR-519e	Undetermined	Undetermined	Undetermined	Undetermined	Undetermined	Undetermined
hsa-miR-520a	Undetermined	Undetermined	Undetermined	Undetermined	Undetermined	Undetermined
hsa-miR-520a#	Undetermined	Undetermined	Undetermined	Undetermined	Undetermined	Undetermined
hsa-miR-520b	Undetermined	Undetermined	Undetermined	Undetermined	Undetermined	Undetermined
hsa-miR-520d-5p	Undetermined	Undetermined	Undetermined	Undetermined	Undetermined	Undetermined
hsa-miR-520e	Undetermined	Undetermined	Undetermined	Undetermined	Undetermined	Undetermined
hsa-miR-520f	Undetermined	Undetermined	Undetermined	Undetermined	Undetermined	Undetermined
hsa-miR-520g	Undetermined	Undetermined	Undetermined	Undetermined	Undetermined	Undetermined
hsa-miR-521	33.380116	Undetermined	Undetermined	Undetermined	Undetermined	Undetermined
hsa-miR-522	Undetermined	Undetermined	Undetermined	Undetermined	Undetermined	Undetermined
hsa-miR-523	Undetermined	33.88817	Undetermined	Undetermined	34.10237	Undetermined
hsa-miR-524-5p	Undetermined	Undetermined	Undetermined	Undetermined	Undetermined	Undetermined
hsa-miR-525	Undetermined	Undetermined	Undetermined	Undetermined	Undetermined	Undetermined
hsa-miR-525-3p	Undetermined	Undetermined	Undetermined	Undetermined	Undetermined	Undetermined
hsa-miR-526b	Undetermined	Undetermined	Undetermined	Undetermined	Undetermined	Undetermined
hsa-miR-532	Undetermined	Undetermined	Undetermined	Undetermined	Undetermined	Undetermined
hsa-miR-532-3p	Undetermined	33.47178	Undetermined	Undetermined	Undetermined	Undetermined
hsa-miR-539	Undetermined	Undetermined	Undetermined	Undetermined	Undetermined	Undetermined
hsa-miR-541	Undetermined	Undetermined	Undetermined	Undetermined	Undetermined	Undetermined
hsa-miR-542-3p	Undetermined	Undetermined	Undetermined	Undetermined	Undetermined	Undetermined
hsa-miR-542-5p	Undetermined	Undetermined	Undetermined	Undetermined	Undetermined	Undetermined
hsa-miR-544	Undetermined	Undetermined	Undetermined	Undetermined	Undetermined	Undetermined
hsa-miR-545	Undetermined	Undetermined	34.061954	Undetermined	Undetermined	Undetermined
hsa-miR-548a	34.79144	Undetermined	Undetermined	Undetermined	Undetermined	Undetermined
hsa-miR-548a-5p	Undetermined	Undetermined	Undetermined	Undetermined	Undetermined	Undetermined
hsa-miR-548b	Undetermined	Undetermined	Undetermined	Undetermined	Undetermined	Undetermined
hsa-miR-548b-5p	Undetermined	Undetermined	Undetermined	Undetermined	Undetermined	Undetermined
hsa-miR-548c	34.278103	Undetermined	Undetermined	Undetermined	Undetermined	Undetermined
hsa-miR-548c-5p	Undetermined	Undetermined	Undetermined	Undetermined	Undetermined	Undetermined
hsa-miR-548d	Undetermined	Undetermined	Undetermined	Undetermined	Undetermined	Undetermined
hsa-miR-548d-5p	Undetermined	Undetermined	Undetermined	Undetermined	Undetermined	Undetermined
hsa-miR-551b	Undetermined	Undetermined	Undetermined	Undetermined	Undetermined	Undetermined
hsa-miR-556-3p	Undetermined	Undetermined	Undetermined	Undetermined	Undetermined	Undetermined
hsa-miR-556-5p	Undetermined	Undetermined	Undetermined	Undetermined	Undetermined	Undetermined
hsa-miR-561	Undetermined	Undetermined	Undetermined	Undetermined	Undetermined	Undetermined
hsa-miR-570	Undetermined	Undetermined	Undetermined	Undetermined	Undetermined	Undetermined
hsa-miR-574-3p	Undetermined	34.59034	Undetermined	Undetermined	33.139343	Undetermined
hsa-miR-576-3p	Undetermined	Undetermined	Undetermined	Undetermined	Undetermined	Undetermined
hsa-miR-576-5p	Undetermined	Undetermined	Undetermined	Undetermined	Undetermined	Undetermined
hsa-miR-579	Undetermined	Undetermined	Undetermined	Undetermined	Undetermined	Undetermined
hsa-miR-582-3p	Undetermined	Undetermined	Undetermined	Undetermined	Undetermined	Undetermined
hsa-miR-582-5p	Undetermined	Undetermined	Undetermined	Undetermined	Undetermined	Undetermined
hsa-miR-589	Undetermined	Undetermined	Undetermined	Undetermined	Undetermined	Undetermined
hsa-miR-590-5p	Undetermined	33.247753	Undetermined	33.70443	Undetermined	Undetermined
hsa-miR-597	31.82056	31.512358	33.222622	31.303633	30.995419	30.681301
hsa-miR-598	Undetermined	Undetermined	Undetermined	Undetermined	Undetermined	Undetermined
hsa-miR-615-5p	Undetermined	Undetermined	Undetermined	Undetermined	Undetermined	Undetermined
hsa-miR-616	Undetermined	Undetermined	Undetermined	Undetermined	Undetermined	Undetermined
hsa-miR-618	Undetermined	Undetermined	Undetermined	Undetermined	34.7434	Undetermined
hsa-miR-624	Undetermined	Undetermined	Undetermined	Undetermined	Undetermined	Undetermined
hsa-miR-625	Undetermined	Undetermined	Undetermined	Undetermined	Undetermined	Undetermined
hsa-miR-627	Undetermined	Undetermined	Undetermined	Undetermined	Undetermined	Undetermined
hsa-miR-628-5p	Undetermined	Undetermined	Undetermined	Undetermined	Undetermined	Undetermined
hsa-miR-629	Undetermined	Undetermined	Undetermined	Undetermined	Undetermined	Undetermined
hsa-miR-636	33.310932	34.59482	33.550747	Undetermined	Undetermined	33.022034
hsa-miR-642	Undetermined	Undetermined	Undetermined	Undetermined	Undetermined	Undetermined
hsa-miR-651	Undetermined	Undetermined	Undetermined	Undetermined	Undetermined	Undetermined
hsa-miR-652	Undetermined	Undetermined	Undetermined	Undetermined	Undetermined	Undetermined
hsa-miR-653	Undetermined	Undetermined	Undetermined	Undetermined	Undetermined	Undetermined
hsa-miR-654	Undetermined	Undetermined	Undetermined	Undetermined	Undetermined	Undetermined
hsa-miR-654-3p	Undetermined	Undetermined	Undetermined	Undetermined	Undetermined	Undetermined
hsa-miR-655	Undetermined	Undetermined	Undetermined	Undetermined	Undetermined	Undetermined
hsa-miR-660	Undetermined	Undetermined	Undetermined	Undetermined	Undetermined	Undetermined
hsa-miR-671-3p	Undetermined	Undetermined	Undetermined	Undetermined	Undetermined	Undetermined
hsa-miR-672	Undetermined	Undetermined	Undetermined	Undetermined	Undetermined	Undetermined
hsa-miR-674	Undetermined	Undetermined	Undetermined	Undetermined	Undetermined	Undetermined
hsa-miR-708	Undetermined	Undetermined	Undetermined	Undetermined	Undetermined	34.372066
hsa-miR-744	Undetermined	Undetermined	Undetermined	Undetermined	Undetermined	Undetermined
hsa-miR-758	Undetermined	Undetermined	Undetermined	Undetermined	Undetermined	Undetermined
hsa-miR-871	Undetermined	Undetermined	Undetermined	Undetermined	Undetermined	Undetermined
hsa-miR-872	Undetermined	Undetermined	Undetermined	Undetermined	Undetermined	Undetermined
hsa-miR-873	Undetermined	Undetermined	Undetermined	Undetermined	Undetermined	Undetermined
hsa-miR-874	Undetermined	Undetermined	Undetermined	Undetermined	Undetermined	Undetermined
hsa-miR-875-3p	Undetermined	Undetermined	Undetermined	Undetermined	Undetermined	Undetermined
hsa-miR-876-3p	Undetermined	Undetermined	Undetermined	Undetermined	Undetermined	Undetermined
hsa-miR-876-5p	Undetermined	Undetermined	Undetermined	Undetermined	Undetermined	Undetermined
hsa-miR-885-3p	Undetermined	Undetermined	Undetermined	Undetermined	Undetermined	Undetermined
hsa-miR-885-5p	Undetermined	Undetermined	Undetermined	Undetermined	Undetermined	Undetermined
hsa-miR-886-3p	Undetermined	Undetermined	Undetermined	Undetermined	Undetermined	Undetermined
hsa-miR-886-5p	Undetermined	Undetermined	Undetermined	Undetermined	Undetermined	Undetermined
hsa-miR-887	Undetermined	Undetermined	Undetermined	Undetermined	Undetermined	Undetermined
hsa-miR-888	Undetermined	Undetermined	Undetermined	Undetermined	Undetermined	Undetermined
hsa-miR-889	Undetermined	Undetermined	Undetermined	Undetermined	Undetermined	Undetermined
hsa-miR-890	Undetermined	Undetermined	Undetermined	Undetermined	Undetermined	Undetermined
hsa-miR-891a	Undetermined	Undetermined	Undetermined	Undetermined	Undetermined	Undetermined
hsa-miR-891b	Undetermined	Undetermined	Undetermined	Undetermined	Undetermined	Undetermined
hsa-miR-892a	Undetermined	Undetermined	Undetermined	Undetermined	Undetermined	Undetermined
hsa-miR-9	Undetermined	Undetermined	Undetermined	Undetermined	Undetermined	Undetermined
hsa-miR-92a	27.344238	27.581463	29.48629	27.432226	28.595499	28.297255
hsa-miR-95	32.62755	34.724445	34.884468	Undetermined	Undetermined	Undetermined
hsa-miR-98	Undetermined	Undetermined	Undetermined	Undetermined	Undetermined	Undetermined
hsa-miR-99a	30.338373	Undetermined	30.883253	Undetermined	Undetermined	Undetermined
hsa-miR-99b	Undetermined	Undetermined	Undetermined	Undetermined	Undetermined	Undetermined
mmu-miR-124a	Undetermined	Undetermined	Undetermined	Undetermined	Undetermined	Undetermined
mmu-miR-129-3p	Undetermined	Undetermined	Undetermined	Undetermined	Undetermined	Undetermined
mmu-miR-134	Undetermined	Undetermined	Undetermined	Undetermined	Undetermined	Undetermined
mmu-miR-137	Undetermined	Undetermined	Undetermined	Undetermined	Undetermined	Undetermined
mmu-miR-140	Undetermined	Undetermined	33.023632	Undetermined	Undetermined	34.150986
mmu-miR-153	Undetermined	Undetermined	Undetermined	Undetermined	Undetermined	Undetermined
mmu-miR-187	Undetermined	Undetermined	Undetermined	Undetermined	Undetermined	Undetermined
mmu-miR-374-5p	33.080105	34.194057	Undetermined	31.122845	Undetermined	Undetermined
mmu-miR-379	Undetermined	Undetermined	Undetermined	Undetermined	Undetermined	Undetermined
mmu-miR-451	Undetermined	Undetermined	Undetermined	Undetermined	Undetermined	33.734783
mmu-miR-491	Undetermined	Undetermined	Undetermined	Undetermined	Undetermined	Undetermined
mmu-miR-495	Undetermined	Undetermined	Undetermined	Undetermined	Undetermined	Undetermined
mmu-miR-496	Undetermined	Undetermined	Undetermined	Undetermined	Undetermined	Undetermined
mmu-miR-499	Undetermined	Undetermined	Undetermined	Undetermined	Undetermined	Undetermined
mmu-miR-615	Undetermined	Undetermined	Undetermined	Undetermined	Undetermined	Undetermined
mmu-miR-93	Undetermined	32.92968	34.026775	32.25671	Undetermined	Undetermined
mmu-miR-96	Undetermined	Undetermined	Undetermined	Undetermined	Undetermined	Undetermined
RNU44	Undetermined	Undetermined	Undetermined	Undetermined	Undetermined	Undetermined
RNU48	34.424465	34.53179	33.577114	34.112488	34.471684	Undetermined
U6 snRNA	30.44742	31.671532	30.749554	29.918333	30.885479	30.512674
U6 snRNA	30.296133	31.767237	30.89604	29.928595	30.966667	30.829506
U6 snRNA	30.21784	31.069508	30.801308	29.50089	31.21151	30.877949
U6 snRNA	30.443048	31.785536	30.58628	29.804708	30.98185	30.736547

## Sheet: CD133
miRNA name	CD133 high org#1	CD133 high org#2	CD133 high org#3	CD133 low org#1	CD133 low org#2	CD133 low org#3
ath-miR159a	34.81855	Undetermined	Undetermined	Undetermined	Undetermined	Undetermined
hsa-let-7a	Undetermined	Undetermined	Undetermined	Undetermined	Undetermined	Undetermined
hsa-let-7b	Undetermined	Undetermined	Undetermined	Undetermined	Undetermined	Undetermined
hsa-let-7c	Undetermined	Undetermined	Undetermined	Undetermined	Undetermined	Undetermined
hsa-let-7d	33.900314	Undetermined	Undetermined	Undetermined	33.699726	Undetermined
hsa-let-7e	Undetermined	Undetermined	Undetermined	33.48036	Undetermined	32.86124
hsa-let-7f	Undetermined	Undetermined	Undetermined	Undetermined	Undetermined	Undetermined
hsa-let-7g	Undetermined	Undetermined	Undetermined	Undetermined	32.73868	Undetermined
hsa-miR-1	Undetermined	Undetermined	Undetermined	Undetermined	Undetermined	Undetermined
hsa-miR-100	Undetermined	29.093037	Undetermined	Undetermined	Undetermined	27.109987
hsa-miR-101	Undetermined	Undetermined	Undetermined	Undetermined	Undetermined	Undetermined
hsa-miR-103	Undetermined	Undetermined	33.80016	Undetermined	Undetermined	Undetermined
hsa-miR-105	Undetermined	Undetermined	Undetermined	Undetermined	Undetermined	Undetermined
hsa-miR-106a	30.03281	28.231573	27.83133	28.520622	28.099344	29.040394
hsa-miR-106b	32.143276	32.128273	31.673183	32.3672	30.356026	31.666555
hsa-miR-107	Undetermined	Undetermined	Undetermined	Undetermined	Undetermined	Undetermined
hsa-miR-10a	Undetermined	33.479565	Undetermined	Undetermined	32.464153	Undetermined
hsa-miR-10b	Undetermined	Undetermined	Undetermined	Undetermined	Undetermined	Undetermined
hsa-miR-122	Undetermined	Undetermined	Undetermined	Undetermined	Undetermined	Undetermined
hsa-miR-125a-3p	Undetermined	Undetermined	Undetermined	Undetermined	Undetermined	Undetermined
hsa-miR-125a-5p	Undetermined	Undetermined	Undetermined	Undetermined	Undetermined	Undetermined
hsa-miR-125b	32.199734	34.025333	Undetermined	33.326683	32.646076	30.290009
hsa-miR-126	Undetermined	Undetermined	Undetermined	34.27577	Undetermined	Undetermined
hsa-miR-127	Undetermined	Undetermined	Undetermined	Undetermined	Undetermined	Undetermined
hsa-miR-127-5p	Undetermined	Undetermined	Undetermined	Undetermined	Undetermined	Undetermined
hsa-miR-128a	Undetermined	34.16899	Undetermined	Undetermined	Undetermined	Undetermined
hsa-miR-129	Undetermined	Undetermined	Undetermined	Undetermined	Undetermined	Undetermined
hsa-miR-130a	Undetermined	Undetermined	Undetermined	Undetermined	Undetermined	Undetermined
hsa-miR-130b	Undetermined	31.869566	34.694885	Undetermined	33.6008	Undetermined
hsa-miR-132	Undetermined	33.105225	32.81176	Undetermined	Undetermined	Undetermined
hsa-miR-133a	32.12476	Undetermined	Undetermined	32.347298	Undetermined	Undetermined
hsa-miR-133b	Undetermined	Undetermined	Undetermined	Undetermined	Undetermined	Undetermined
hsa-miR-135a	Undetermined	Undetermined	Undetermined	Undetermined	Undetermined	Undetermined
hsa-miR-135b	34.72439	Undetermined	Undetermined	Undetermined	33.721954	Undetermined
hsa-miR-136	Undetermined	Undetermined	Undetermined	Undetermined	Undetermined	Undetermined
hsa-miR-138	Undetermined	31.001442	Undetermined	Undetermined	Undetermined	Undetermined
hsa-miR-139-3p	Undetermined	Undetermined	Undetermined	Undetermined	Undetermined	Undetermined
hsa-miR-139-5p	Undetermined	Undetermined	Undetermined	Undetermined	Undetermined	Undetermined
hsa-miR-140-3p	Undetermined	Undetermined	Undetermined	Undetermined	Undetermined	Undetermined
hsa-miR-141	32.720436	30.255533	29.844408	31.623531	30.798819	31.83211
hsa-miR-142-3p	Undetermined	Undetermined	34.36103	30.615818	32.446182	Undetermined
hsa-miR-142-5p	Undetermined	Undetermined	Undetermined	Undetermined	Undetermined	Undetermined
hsa-miR-143	Undetermined	Undetermined	Undetermined	Undetermined	Undetermined	Undetermined
hsa-miR-145	33.254208	Undetermined	Undetermined	Undetermined	Undetermined	Undetermined
hsa-miR-146a	34.5024	30.87961	30.383999	32.310356	33.27351	31.241142
hsa-miR-146b	Undetermined	Undetermined	33.816967	Undetermined	Undetermined	32.99325
hsa-miR-146b-3p	Undetermined	Undetermined	Undetermined	Undetermined	Undetermined	Undetermined
hsa-miR-147	Undetermined	Undetermined	Undetermined	Undetermined	Undetermined	Undetermined
hsa-miR-147b	Undetermined	Undetermined	Undetermined	Undetermined	Undetermined	Undetermined
hsa-miR-148a	33.899906	30.348856	29.505747	31.697418	29.848324	30.206533
hsa-miR-148b	Undetermined	Undetermined	Undetermined	Undetermined	Undetermined	Undetermined
hsa-miR-149	Undetermined	Undetermined	Undetermined	Undetermined	Undetermined	Undetermined
hsa-miR-150	Undetermined	Undetermined	30.940344	Undetermined	Undetermined	Undetermined
hsa-miR-152	33.937595	Undetermined	33.893623	Undetermined	Undetermined	Undetermined
hsa-miR-154	Undetermined	Undetermined	Undetermined	Undetermined	Undetermined	Undetermined
hsa-miR-155	Undetermined	Undetermined	Undetermined	Undetermined	Undetermined	34.157734
hsa-miR-15a	Undetermined	Undetermined	Undetermined	Undetermined	Undetermined	Undetermined
hsa-miR-15b	Undetermined	Undetermined	Undetermined	Undetermined	Undetermined	Undetermined
hsa-miR-16	33.372814	30.683207	30.585484	30.936926	31.067198	33.824345
hsa-miR-17	29.907698	27.882208	28.165092	29.430256	28.169144	28.58952
hsa-miR-181a	Undetermined	Undetermined	Undetermined	Undetermined	Undetermined	Undetermined
hsa-miR-181c	Undetermined	Undetermined	Undetermined	Undetermined	Undetermined	Undetermined
hsa-miR-182	Undetermined	Undetermined	Undetermined	Undetermined	Undetermined	Undetermined
hsa-miR-183	Undetermined	Undetermined	Undetermined	Undetermined	Undetermined	Undetermined
hsa-miR-184	Undetermined	Undetermined	Undetermined	Undetermined	Undetermined	Undetermined
hsa-miR-185	Undetermined	Undetermined	Undetermined	Undetermined	Undetermined	Undetermined
hsa-miR-186	Undetermined	30.534784	31.951683	33.863132	32.49076	32.47451
hsa-miR-188-3p	Undetermined	Undetermined	Undetermined	Undetermined	Undetermined	Undetermined
hsa-miR-18a	Undetermined	Undetermined	Undetermined	Undetermined	Undetermined	Undetermined
hsa-miR-18b	Undetermined	Undetermined	Undetermined	Undetermined	Undetermined	Undetermined
hsa-miR-190	Undetermined	Undetermined	Undetermined	Undetermined	Undetermined	Undetermined
hsa-miR-191	33.349182	32.090393	33.926857	31.987938	31.600918	32.5169
hsa-miR-192	32.650856	30.678326	29.71686	30.914997	30.963558	30.656572
hsa-miR-193a-3p	Undetermined	Undetermined	Undetermined	Undetermined	Undetermined	Undetermined
hsa-miR-193a-5p	Undetermined	Undetermined	Undetermined	Undetermined	Undetermined	Undetermined
hsa-miR-193b	Undetermined	Undetermined	33.248558	32.893806	32.753902	34.500683
hsa-miR-194	34.338696	31.7832	33.001556	33.786148	30.401102	31.58504
hsa-miR-195	34.950016	33.270386	33.89799	Undetermined	34.143066	33.968334
hsa-miR-196b	Undetermined	Undetermined	Undetermined	Undetermined	Undetermined	Undetermined
hsa-miR-197	Undetermined	Undetermined	Undetermined	Undetermined	34.908897	Undetermined
hsa-miR-198	Undetermined	Undetermined	Undetermined	Undetermined	Undetermined	Undetermined
hsa-miR-199a	Undetermined	Undetermined	Undetermined	Undetermined	Undetermined	Undetermined
hsa-miR-199a-3p	Undetermined	Undetermined	Undetermined	Undetermined	Undetermined	Undetermined
hsa-miR-199b	Undetermined	Undetermined	Undetermined	Undetermined	Undetermined	Undetermined
hsa-miR-19a	33.092068	30.136532	31.044724	32.905243	30.474098	31.154646
hsa-miR-19b	29.417915	26.431955	27.111662	28.33404	27.340057	28.100494
hsa-miR-200a	Undetermined	Undetermined	Undetermined	Undetermined	Undetermined	Undetermined
hsa-miR-200b	33.877743	31.36806	30.369286	33.064915	31.535593	33.926384
hsa-miR-200c	33.013943	31.56417	32.426983	31.230753	30.583914	32.427742
hsa-miR-202	Undetermined	Undetermined	33.957516	Undetermined	Undetermined	31.479591
hsa-miR-203	34.385853	30.246288	31.694805	29.12005	30.17306	30.943466
hsa-miR-204	Undetermined	Undetermined	Undetermined	Undetermined	34.270103	Undetermined
hsa-miR-205	Undetermined	Undetermined	Undetermined	Undetermined	Undetermined	Undetermined
hsa-miR-208	Undetermined	Undetermined	Undetermined	Undetermined	Undetermined	Undetermined
hsa-miR-208b	Undetermined	Undetermined	Undetermined	Undetermined	Undetermined	Undetermined
hsa-miR-20a	29.441383	27.881502	27.731346	29.264969	27.715675	27.994213
hsa-miR-20b	34.57151	32.22638	Undetermined	Undetermined	Undetermined	34.609085
hsa-miR-21	30.589207	28.347925	28.283527	30.036884	28.71033	29.002964
hsa-miR-210	Undetermined	Undetermined	Undetermined	Undetermined	Undetermined	Undetermined
hsa-miR-211	Undetermined	Undetermined	Undetermined	Undetermined	Undetermined	Undetermined
hsa-miR-212	Undetermined	Undetermined	Undetermined	31.782955	Undetermined	Undetermined
hsa-miR-214	Undetermined	Undetermined	Undetermined	Undetermined	Undetermined	Undetermined
hsa-miR-215	Undetermined	Undetermined	34.29165	Undetermined	Undetermined	33.856434
hsa-miR-216a	Undetermined	Undetermined	Undetermined	Undetermined	Undetermined	Undetermined
hsa-miR-216b	Undetermined	Undetermined	Undetermined	Undetermined	Undetermined	Undetermined
hsa-miR-217	Undetermined	Undetermined	Undetermined	Undetermined	Undetermined	Undetermined
hsa-miR-218	32.842308	32.44401	31.763636	33.58505	Undetermined	Undetermined
hsa-miR-219	Undetermined	Undetermined	Undetermined	Undetermined	Undetermined	Undetermined
hsa-miR-219-1-3p	Undetermined	Undetermined	Undetermined	Undetermined	Undetermined	Undetermined
hsa-miR-219-2-3p	Undetermined	Undetermined	Undetermined	Undetermined	Undetermined	Undetermined
hsa-miR-22	Undetermined	Undetermined	Undetermined	Undetermined	Undetermined	Undetermined
hsa-miR-220	Undetermined	Undetermined	Undetermined	Undetermined	Undetermined	Undetermined
hsa-miR-220b	Undetermined	Undetermined	Undetermined	Undetermined	Undetermined	Undetermined
hsa-miR-220c	Undetermined	Undetermined	Undetermined	Undetermined	Undetermined	Undetermined
hsa-miR-221	Undetermined	31.737213	Undetermined	Undetermined	32.871174	Undetermined
hsa-miR-222	29.95567	28.25553	29.927048	31.467424	29.228199	33.620018
hsa-miR-223	29.5972	30.615103	30.89359	29.632334	30.324902	31.070175
hsa-miR-224	Undetermined	31.227758	30.096693	31.894505	Undetermined	32.124996
hsa-miR-23a	Undetermined	Undetermined	Undetermined	Undetermined	Undetermined	Undetermined
hsa-miR-23b	Undetermined	Undetermined	Undetermined	Undetermined	Undetermined	Undetermined
hsa-miR-24	31.831247	31.967085	29.965843	34.525803	30.164917	31.099188
hsa-miR-25	32.8868	29.281004	28.94567	31.390774	29.031649	31.682516
hsa-miR-26a	Undetermined	Undetermined	Undetermined	Undetermined	Undetermined	32.262936
hsa-miR-26b	Undetermined	Undetermined	Undetermined	Undetermined	Undetermined	Undetermined
hsa-miR-27a	33.584488	32.605152	32.204636	31.41661	30.503386	30.83965
hsa-miR-27b	Undetermined	31.68921	Undetermined	Undetermined	30.93629	32.42947
hsa-miR-28	Undetermined	Undetermined	Undetermined	Undetermined	33.63248	Undetermined
hsa-miR-28-3p	Undetermined	Undetermined	Undetermined	Undetermined	Undetermined	Undetermined
hsa-miR-296	Undetermined	Undetermined	Undetermined	Undetermined	Undetermined	Undetermined
hsa-miR-296-3p	Undetermined	Undetermined	Undetermined	Undetermined	Undetermined	Undetermined
hsa-miR-298	Undetermined	Undetermined	Undetermined	Undetermined	Undetermined	Undetermined
hsa-miR-299-3p	Undetermined	Undetermined	Undetermined	Undetermined	Undetermined	Undetermined
hsa-miR-299-5p	Undetermined	Undetermined	Undetermined	Undetermined	Undetermined	Undetermined
hsa-miR-29a	32.196743	30.655533	29.997417	31.448236	29.599783	29.999676
hsa-miR-29b	Undetermined	Undetermined	Undetermined	Undetermined	Undetermined	Undetermined
hsa-miR-29c	Undetermined	Undetermined	Undetermined	Undetermined	Undetermined	Undetermined
hsa-miR-301	Undetermined	Undetermined	Undetermined	Undetermined	Undetermined	Undetermined
hsa-miR-301b	Undetermined	Undetermined	Undetermined	Undetermined	Undetermined	Undetermined
hsa-miR-302a	24.182045	Undetermined	Undetermined	Undetermined	Undetermined	25.237494
hsa-miR-302b	Undetermined	Undetermined	Undetermined	Undetermined	Undetermined	Undetermined
hsa-miR-302c	Undetermined	Undetermined	Undetermined	Undetermined	Undetermined	Undetermined
hsa-miR-30b	32.296215	32.99607	33.20591	32.42302	30.052877	Undetermined
hsa-miR-30c	Undetermined	31.37072	32.176025	32.993877	31.27804	32.646652
hsa-miR-31	Undetermined	Undetermined	Undetermined	Undetermined	Undetermined	Undetermined
hsa-miR-32	Undetermined	Undetermined	Undetermined	Undetermined	Undetermined	Undetermined
hsa-miR-320	30.070477	27.963688	29.199324	30.77245	28.84243	30.063663
hsa-miR-323-3p	Undetermined	Undetermined	Undetermined	Undetermined	Undetermined	Undetermined
hsa-miR-324-3p	Undetermined	Undetermined	Undetermined	Undetermined	34.096783	Undetermined
hsa-miR-324-5p	Undetermined	Undetermined	Undetermined	Undetermined	Undetermined	Undetermined
hsa-miR-325	Undetermined	Undetermined	Undetermined	Undetermined	Undetermined	Undetermined
hsa-miR-326	Undetermined	Undetermined	Undetermined	Undetermined	Undetermined	Undetermined
hsa-miR-328	Undetermined	Undetermined	Undetermined	Undetermined	Undetermined	Undetermined
hsa-miR-329	Undetermined	Undetermined	Undetermined	Undetermined	Undetermined	Undetermined
hsa-miR-330	Undetermined	Undetermined	Undetermined	Undetermined	Undetermined	Undetermined
hsa-miR-330-5p	Undetermined	Undetermined	Undetermined	Undetermined	Undetermined	Undetermined
hsa-miR-331	Undetermined	Undetermined	Undetermined	Undetermined	34.17029	Undetermined
hsa-miR-331-5p	Undetermined	Undetermined	Undetermined	Undetermined	Undetermined	Undetermined
hsa-miR-335	33.959187	30.95851	Undetermined	Undetermined	31.28078	33.695984
hsa-miR-337-5p	Undetermined	Undetermined	Undetermined	Undetermined	Undetermined	Undetermined
hsa-miR-338-3p	Undetermined	Undetermined	Undetermined	Undetermined	Undetermined	Undetermined
hsa-miR-339-3p	Undetermined	Undetermined	Undetermined	Undetermined	Undetermined	Undetermined
hsa-miR-339-5p	Undetermined	Undetermined	Undetermined	Undetermined	Undetermined	Undetermined
hsa-miR-33b	Undetermined	Undetermined	Undetermined	Undetermined	Undetermined	Undetermined
hsa-miR-340	Undetermined	Undetermined	Undetermined	Undetermined	Undetermined	Undetermined
hsa-miR-342-3p	Undetermined	Undetermined	Undetermined	Undetermined	Undetermined	34.599422
hsa-miR-342-5p	Undetermined	Undetermined	Undetermined	Undetermined	Undetermined	Undetermined
hsa-miR-345	Undetermined	33.238087	34.22091	Undetermined	Undetermined	32.586926
hsa-miR-346	Undetermined	Undetermined	Undetermined	Undetermined	Undetermined	Undetermined
hsa-miR-34a	Undetermined	Undetermined	34.533466	Undetermined	Undetermined	Undetermined
hsa-miR-34c	Undetermined	Undetermined	Undetermined	Undetermined	Undetermined	Undetermined
hsa-miR-361	Undetermined	Undetermined	Undetermined	Undetermined	Undetermined	Undetermined
hsa-miR-362	Undetermined	Undetermined	Undetermined	Undetermined	Undetermined	Undetermined
hsa-miR-362-3p	Undetermined	Undetermined	Undetermined	Undetermined	Undetermined	Undetermined
hsa-miR-363	Undetermined	Undetermined	Undetermined	Undetermined	Undetermined	Undetermined
hsa-miR-365	Undetermined	32.991753	Undetermined	Undetermined	34.182663	Undetermined
hsa-miR-367	Undetermined	Undetermined	Undetermined	Undetermined	Undetermined	Undetermined
hsa-miR-369-3p	Undetermined	Undetermined	Undetermined	Undetermined	Undetermined	Undetermined
hsa-miR-369-5p	Undetermined	Undetermined	Undetermined	Undetermined	Undetermined	Undetermined
hsa-miR-370	Undetermined	Undetermined	Undetermined	Undetermined	Undetermined	Undetermined
hsa-miR-371-3p	Undetermined	Undetermined	Undetermined	Undetermined	Undetermined	Undetermined
hsa-miR-372	Undetermined	Undetermined	Undetermined	Undetermined	Undetermined	Undetermined
hsa-miR-373	Undetermined	Undetermined	Undetermined	Undetermined	Undetermined	Undetermined
hsa-miR-374	Undetermined	Undetermined	Undetermined	34.01849	34.8017	33.123756
hsa-miR-375	31.988688	29.614338	30.503618	32.03523	30.41209	31.381945
hsa-miR-376a	Undetermined	Undetermined	31.998808	Undetermined	Undetermined	Undetermined
hsa-miR-376b	Undetermined	Undetermined	Undetermined	Undetermined	Undetermined	Undetermined
hsa-miR-376c	Undetermined	Undetermined	Undetermined	Undetermined	Undetermined	Undetermined
hsa-miR-377	Undetermined	Undetermined	Undetermined	Undetermined	Undetermined	Undetermined
hsa-miR-380-3p	Undetermined	Undetermined	Undetermined	Undetermined	Undetermined	Undetermined
hsa-miR-381	Undetermined	Undetermined	Undetermined	Undetermined	Undetermined	Undetermined
hsa-miR-382	Undetermined	Undetermined	Undetermined	Undetermined	Undetermined	Undetermined
hsa-miR-383	Undetermined	Undetermined	Undetermined	Undetermined	Undetermined	Undetermined
hsa-miR-384	Undetermined	Undetermined	Undetermined	Undetermined	Undetermined	Undetermined
hsa-miR-409-5p	Undetermined	Undetermined	Undetermined	Undetermined	Undetermined	Undetermined
hsa-miR-410	Undetermined	Undetermined	Undetermined	Undetermined	Undetermined	Undetermined
hsa-miR-411	Undetermined	Undetermined	Undetermined	Undetermined	Undetermined	34.31097
hsa-miR-412	Undetermined	Undetermined	Undetermined	Undetermined	Undetermined	Undetermined
hsa-miR-422a	Undetermined	Undetermined	Undetermined	Undetermined	Undetermined	Undetermined
hsa-miR-423-5p	Undetermined	Undetermined	Undetermined	Undetermined	Undetermined	Undetermined
hsa-miR-424	Undetermined	Undetermined	Undetermined	Undetermined	Undetermined	Undetermined
hsa-miR-425-5p	Undetermined	Undetermined	Undetermined	Undetermined	Undetermined	Undetermined
hsa-miR-429	33.06693	32.69872	31.789326	31.291033	33.66666	34.81446
hsa-miR-431	Undetermined	Undetermined	Undetermined	Undetermined	Undetermined	Undetermined
hsa-miR-433	Undetermined	Undetermined	Undetermined	Undetermined	Undetermined	Undetermined
hsa-miR-448	Undetermined	Undetermined	Undetermined	Undetermined	Undetermined	Undetermined
hsa-miR-449	Undetermined	Undetermined	Undetermined	Undetermined	Undetermined	Undetermined
hsa-miR-449b	Undetermined	Undetermined	Undetermined	Undetermined	Undetermined	Undetermined
hsa-miR-450a	Undetermined	Undetermined	Undetermined	Undetermined	Undetermined	Undetermined
hsa-miR-450b-3p	Undetermined	Undetermined	Undetermined	Undetermined	Undetermined	Undetermined
hsa-miR-450b-5p	Undetermined	Undetermined	Undetermined	Undetermined	Undetermined	Undetermined
hsa-miR-452	Undetermined	Undetermined	Undetermined	Undetermined	Undetermined	Undetermined
hsa-miR-453	Undetermined	Undetermined	Undetermined	Undetermined	Undetermined	Undetermined
hsa-miR-454	Undetermined	34.20378	Undetermined	Undetermined	Undetermined	Undetermined
hsa-miR-455	Undetermined	Undetermined	Undetermined	Undetermined	Undetermined	Undetermined
hsa-miR-455-3p	Undetermined	Undetermined	Undetermined	Undetermined	Undetermined	Undetermined
hsa-miR-483-5p	Undetermined	Undetermined	Undetermined	Undetermined	33.284927	Undetermined
hsa-miR-484	33.5864	31.734339	31.85704	32.212807	31.36735	30.195694
hsa-miR-485-3p	Undetermined	Undetermined	Undetermined	Undetermined	Undetermined	Undetermined
hsa-miR-485-5p	Undetermined	Undetermined	Undetermined	Undetermined	Undetermined	Undetermined
hsa-miR-486	Undetermined	Undetermined	Undetermined	Undetermined	Undetermined	Undetermined
hsa-miR-486-3p	Undetermined	Undetermined	Undetermined	Undetermined	Undetermined	Undetermined
hsa-miR-487a	Undetermined	Undetermined	Undetermined	Undetermined	Undetermined	Undetermined
hsa-miR-487b	Undetermined	Undetermined	Undetermined	Undetermined	Undetermined	Undetermined
hsa-miR-488	Undetermined	Undetermined	Undetermined	Undetermined	Undetermined	Undetermined
hsa-miR-489	Undetermined	Undetermined	Undetermined	Undetermined	Undetermined	Undetermined
hsa-miR-490	Undetermined	Undetermined	Undetermined	Undetermined	Undetermined	Undetermined
hsa-miR-491-3p	Undetermined	Undetermined	Undetermined	Undetermined	Undetermined	Undetermined
hsa-miR-492	Undetermined	Undetermined	Undetermined	Undetermined	Undetermined	Undetermined
hsa-miR-493	Undetermined	Undetermined	Undetermined	Undetermined	Undetermined	Undetermined
hsa-miR-494	Undetermined	Undetermined	Undetermined	Undetermined	34.341965	Undetermined
hsa-miR-499-3p	Undetermined	Undetermined	Undetermined	Undetermined	Undetermined	Undetermined
hsa-miR-500	Undetermined	Undetermined	Undetermined	Undetermined	Undetermined	Undetermined
hsa-miR-501	Undetermined	Undetermined	Undetermined	Undetermined	Undetermined	Undetermined
hsa-miR-501-3p	Undetermined	Undetermined	Undetermined	Undetermined	Undetermined	Undetermined
hsa-miR-502	Undetermined	Undetermined	Undetermined	Undetermined	Undetermined	Undetermined
hsa-miR-502-3p	Undetermined	Undetermined	Undetermined	Undetermined	Undetermined	Undetermined
hsa-miR-503	Undetermined	Undetermined	Undetermined	Undetermined	Undetermined	Undetermined
hsa-miR-504	15.8133745	Undetermined	Undetermined	Undetermined	Undetermined	Undetermined
hsa-miR-505	Undetermined	Undetermined	Undetermined	Undetermined	Undetermined	Undetermined
hsa-miR-506	Undetermined	Undetermined	Undetermined	Undetermined	Undetermined	Undetermined
hsa-miR-507	Undetermined	Undetermined	Undetermined	Undetermined	Undetermined	Undetermined
hsa-miR-508	Undetermined	Undetermined	Undetermined	Undetermined	Undetermined	Undetermined
hsa-miR-508-5p	Undetermined	Undetermined	Undetermined	Undetermined	Undetermined	Undetermined
hsa-miR-509-3-5p	Undetermined	Undetermined	Undetermined	Undetermined	Undetermined	Undetermined
hsa-miR-509-5p	Undetermined	Undetermined	Undetermined	Undetermined	Undetermined	Undetermined
hsa-miR-510	Undetermined	Undetermined	Undetermined	Undetermined	Undetermined	Undetermined
hsa-miR-511	Undetermined	Undetermined	Undetermined	Undetermined	Undetermined	Undetermined
hsa-miR-512-3p	Undetermined	Undetermined	Undetermined	Undetermined	Undetermined	Undetermined
hsa-miR-512-5p	Undetermined	Undetermined	Undetermined	Undetermined	Undetermined	Undetermined
hsa-miR-513-5p	Undetermined	Undetermined	Undetermined	Undetermined	Undetermined	Undetermined
hsa-miR-515-3p	Undetermined	Undetermined	Undetermined	Undetermined	Undetermined	Undetermined
hsa-miR-515-5p	Undetermined	Undetermined	Undetermined	Undetermined	Undetermined	Undetermined
hsa-miR-516a-5p	Undetermined	Undetermined	Undetermined	Undetermined	Undetermined	Undetermined
hsa-miR-516b	Undetermined	Undetermined	Undetermined	Undetermined	Undetermined	Undetermined
hsa-miR-517a	Undetermined	Undetermined	Undetermined	Undetermined	Undetermined	Undetermined
hsa-miR-517b	Undetermined	Undetermined	Undetermined	Undetermined	Undetermined	Undetermined
hsa-miR-517c	Undetermined	Undetermined	Undetermined	Undetermined	Undetermined	Undetermined
hsa-miR-518a-3p	Undetermined	Undetermined	Undetermined	Undetermined	Undetermined	Undetermined
hsa-miR-518a-5p	Undetermined	Undetermined	Undetermined	Undetermined	Undetermined	Undetermined
hsa-miR-518b	Undetermined	Undetermined	Undetermined	Undetermined	Undetermined	Undetermined
hsa-miR-518c	Undetermined	Undetermined	Undetermined	Undetermined	Undetermined	Undetermined
hsa-miR-518d	Undetermined	Undetermined	Undetermined	Undetermined	Undetermined	Undetermined
hsa-miR-518d-5p	Undetermined	Undetermined	Undetermined	Undetermined	Undetermined	Undetermined
hsa-miR-518e	Undetermined	Undetermined	Undetermined	Undetermined	Undetermined	Undetermined
hsa-miR-518f	Undetermined	Undetermined	Undetermined	Undetermined	Undetermined	Undetermined
hsa-miR-519a	Undetermined	Undetermined	Undetermined	Undetermined	Undetermined	Undetermined
hsa-miR-519c	Undetermined	Undetermined	Undetermined	Undetermined	Undetermined	Undetermined
hsa-miR-519d	Undetermined	Undetermined	Undetermined	Undetermined	Undetermined	Undetermined
hsa-miR-519e	Undetermined	Undetermined	Undetermined	Undetermined	Undetermined	Undetermined
hsa-miR-520a	Undetermined	Undetermined	Undetermined	Undetermined	Undetermined	Undetermined
hsa-miR-520a#	Undetermined	Undetermined	Undetermined	Undetermined	Undetermined	Undetermined
hsa-miR-520b	Undetermined	Undetermined	Undetermined	Undetermined	Undetermined	Undetermined
hsa-miR-520d-5p	Undetermined	Undetermined	Undetermined	Undetermined	Undetermined	Undetermined
hsa-miR-520e	Undetermined	Undetermined	Undetermined	Undetermined	Undetermined	Undetermined
hsa-miR-520f	Undetermined	Undetermined	Undetermined	Undetermined	Undetermined	Undetermined
hsa-miR-520g	Undetermined	Undetermined	Undetermined	Undetermined	Undetermined	Undetermined
hsa-miR-521	Undetermined	Undetermined	Undetermined	Undetermined	Undetermined	Undetermined
hsa-miR-522	Undetermined	Undetermined	Undetermined	Undetermined	Undetermined	Undetermined
hsa-miR-523	Undetermined	Undetermined	Undetermined	Undetermined	Undetermined	Undetermined
hsa-miR-524-5p	Undetermined	Undetermined	Undetermined	Undetermined	Undetermined	Undetermined
hsa-miR-525	Undetermined	Undetermined	Undetermined	Undetermined	Undetermined	Undetermined
hsa-miR-525-3p	Undetermined	Undetermined	Undetermined	Undetermined	Undetermined	Undetermined
hsa-miR-526b	Undetermined	Undetermined	Undetermined	Undetermined	Undetermined	Undetermined
hsa-miR-532	Undetermined	31.594074	32.281605	Undetermined	Undetermined	Undetermined
hsa-miR-532-3p	Undetermined	Undetermined	34.57169	Undetermined	33.41936	Undetermined
hsa-miR-539	Undetermined	Undetermined	Undetermined	Undetermined	Undetermined	Undetermined
hsa-miR-541	Undetermined	Undetermined	Undetermined	Undetermined	Undetermined	Undetermined
hsa-miR-542-3p	Undetermined	Undetermined	Undetermined	Undetermined	Undetermined	Undetermined
hsa-miR-542-5p	Undetermined	Undetermined	Undetermined	Undetermined	Undetermined	Undetermined
hsa-miR-544	Undetermined	Undetermined	Undetermined	Undetermined	Undetermined	Undetermined
hsa-miR-545	Undetermined	Undetermined	Undetermined	Undetermined	Undetermined	Undetermined
hsa-miR-548a	34.664505	Undetermined	Undetermined	34.753353	34.619213	Undetermined
hsa-miR-548a-5p	Undetermined	Undetermined	Undetermined	Undetermined	Undetermined	Undetermined
hsa-miR-548b	Undetermined	Undetermined	Undetermined	Undetermined	Undetermined	Undetermined
hsa-miR-548b-5p	Undetermined	Undetermined	Undetermined	Undetermined	Undetermined	Undetermined
hsa-miR-548c	Undetermined	34.09318	Undetermined	Undetermined	Undetermined	Undetermined
hsa-miR-548c-5p	Undetermined	Undetermined	Undetermined	Undetermined	Undetermined	Undetermined
hsa-miR-548d	Undetermined	Undetermined	Undetermined	Undetermined	Undetermined	Undetermined
hsa-miR-548d-5p	Undetermined	Undetermined	Undetermined	Undetermined	Undetermined	Undetermined
hsa-miR-551b	Undetermined	Undetermined	Undetermined	Undetermined	Undetermined	Undetermined
hsa-miR-556-3p	Undetermined	Undetermined	Undetermined	Undetermined	Undetermined	Undetermined
hsa-miR-556-5p	Undetermined	Undetermined	Undetermined	Undetermined	Undetermined	Undetermined
hsa-miR-561	Undetermined	Undetermined	Undetermined	Undetermined	Undetermined	Undetermined
hsa-miR-570	Undetermined	Undetermined	Undetermined	Undetermined	Undetermined	Undetermined
hsa-miR-574-3p	Undetermined	34.265625	Undetermined	33.730114	Undetermined	Undetermined
hsa-miR-576-3p	Undetermined	Undetermined	Undetermined	Undetermined	Undetermined	Undetermined
hsa-miR-576-5p	Undetermined	Undetermined	Undetermined	Undetermined	Undetermined	Undetermined
hsa-miR-579	Undetermined	Undetermined	Undetermined	Undetermined	Undetermined	Undetermined
hsa-miR-582-3p	Undetermined	Undetermined	Undetermined	Undetermined	Undetermined	Undetermined
hsa-miR-582-5p	Undetermined	Undetermined	Undetermined	Undetermined	Undetermined	Undetermined
hsa-miR-589	Undetermined	Undetermined	Undetermined	Undetermined	Undetermined	Undetermined
hsa-miR-590-5p	34.703823	Undetermined	Undetermined	33.3864	Undetermined	33.179886
hsa-miR-597	32.390865	30.963684	31.742634	31.762865	31.497398	32.298294
hsa-miR-598	Undetermined	Undetermined	Undetermined	Undetermined	Undetermined	Undetermined
hsa-miR-615-5p	Undetermined	Undetermined	Undetermined	Undetermined	Undetermined	Undetermined
hsa-miR-616	Undetermined	Undetermined	Undetermined	Undetermined	Undetermined	Undetermined
hsa-miR-618	Undetermined	Undetermined	Undetermined	Undetermined	Undetermined	Undetermined
hsa-miR-624	Undetermined	Undetermined	Undetermined	Undetermined	Undetermined	Undetermined
hsa-miR-625	Undetermined	Undetermined	Undetermined	Undetermined	Undetermined	Undetermined
hsa-miR-627	Undetermined	Undetermined	Undetermined	Undetermined	Undetermined	Undetermined
hsa-miR-628-5p	32.733566	33.717728	Undetermined	Undetermined	Undetermined	Undetermined
hsa-miR-629	Undetermined	Undetermined	Undetermined	Undetermined	Undetermined	Undetermined
hsa-miR-636	33.43015	Undetermined	34.172836	Undetermined	33.57642	34.07376
hsa-miR-642	Undetermined	Undetermined	Undetermined	Undetermined	Undetermined	Undetermined
hsa-miR-651	Undetermined	Undetermined	Undetermined	Undetermined	Undetermined	Undetermined
hsa-miR-652	Undetermined	Undetermined	Undetermined	Undetermined	Undetermined	Undetermined
hsa-miR-653	Undetermined	Undetermined	Undetermined	Undetermined	Undetermined	Undetermined
hsa-miR-654	Undetermined	Undetermined	Undetermined	Undetermined	Undetermined	Undetermined
hsa-miR-654-3p	Undetermined	34.207535	Undetermined	Undetermined	Undetermined	Undetermined
hsa-miR-655	Undetermined	Undetermined	Undetermined	Undetermined	Undetermined	Undetermined
hsa-miR-660	Undetermined	33.32264	31.469662	Undetermined	Undetermined	32.876568
hsa-miR-671-3p	Undetermined	Undetermined	Undetermined	Undetermined	Undetermined	Undetermined
hsa-miR-672	Undetermined	Undetermined	Undetermined	Undetermined	Undetermined	Undetermined
hsa-miR-674	Undetermined	Undetermined	Undetermined	Undetermined	Undetermined	Undetermined
hsa-miR-708	Undetermined	Undetermined	34.180496	Undetermined	Undetermined	Undetermined
hsa-miR-744	Undetermined	Undetermined	Undetermined	Undetermined	Undetermined	Undetermined
hsa-miR-758	Undetermined	Undetermined	Undetermined	Undetermined	Undetermined	Undetermined
hsa-miR-871	Undetermined	Undetermined	Undetermined	Undetermined	Undetermined	Undetermined
hsa-miR-872	Undetermined	Undetermined	Undetermined	Undetermined	Undetermined	Undetermined
hsa-miR-873	Undetermined	Undetermined	Undetermined	Undetermined	Undetermined	Undetermined
hsa-miR-874	Undetermined	Undetermined	Undetermined	Undetermined	Undetermined	Undetermined
hsa-miR-875-3p	Undetermined	Undetermined	Undetermined	Undetermined	Undetermined	Undetermined
hsa-miR-876-3p	Undetermined	Undetermined	Undetermined	Undetermined	Undetermined	Undetermined
hsa-miR-876-5p	Undetermined	Undetermined	Undetermined	Undetermined	Undetermined	Undetermined
hsa-miR-885-3p	Undetermined	Undetermined	Undetermined	Undetermined	Undetermined	Undetermined
hsa-miR-885-5p	Undetermined	Undetermined	Undetermined	Undetermined	Undetermined	Undetermined
hsa-miR-886-3p	Undetermined	Undetermined	Undetermined	Undetermined	33.518684	Undetermined
hsa-miR-886-5p	Undetermined	Undetermined	Undetermined	Undetermined	34.681385	Undetermined
hsa-miR-887	Undetermined	Undetermined	Undetermined	Undetermined	Undetermined	Undetermined
hsa-miR-888	Undetermined	Undetermined	Undetermined	Undetermined	Undetermined	Undetermined
hsa-miR-889	Undetermined	Undetermined	Undetermined	Undetermined	Undetermined	Undetermined
hsa-miR-890	Undetermined	Undetermined	Undetermined	Undetermined	Undetermined	Undetermined
hsa-miR-891a	Undetermined	Undetermined	Undetermined	Undetermined	Undetermined	Undetermined
hsa-miR-891b	Undetermined	Undetermined	Undetermined	Undetermined	Undetermined	Undetermined
hsa-miR-892a	Undetermined	Undetermined	Undetermined	Undetermined	Undetermined	Undetermined
hsa-miR-9	Undetermined	Undetermined	Undetermined	Undetermined	Undetermined	Undetermined
hsa-miR-92a	28.141365	25.249033	25.980875	28.715332	26.63927	27.899567
hsa-miR-95	34.389236	Undetermined	Undetermined	Undetermined	Undetermined	Undetermined
hsa-miR-98	Undetermined	Undetermined	Undetermined	Undetermined	Undetermined	Undetermined
hsa-miR-99a	Undetermined	29.685383	34.721912	Undetermined	Undetermined	26.898844
hsa-miR-99b	Undetermined	Undetermined	Undetermined	Undetermined	Undetermined	Undetermined
mmu-miR-124a	Undetermined	Undetermined	Undetermined	Undetermined	Undetermined	Undetermined
mmu-miR-129-3p	Undetermined	Undetermined	Undetermined	Undetermined	Undetermined	Undetermined
mmu-miR-134	Undetermined	Undetermined	Undetermined	Undetermined	Undetermined	Undetermined
mmu-miR-137	Undetermined	Undetermined	Undetermined	Undetermined	Undetermined	Undetermined
mmu-miR-140	Undetermined	Undetermined	Undetermined	Undetermined	Undetermined	Undetermined
mmu-miR-153	Undetermined	Undetermined	Undetermined	Undetermined	Undetermined	Undetermined
mmu-miR-187	Undetermined	Undetermined	Undetermined	Undetermined	Undetermined	Undetermined
mmu-miR-374-5p	34.837467	31.611397	Undetermined	Undetermined	34.48629	Undetermined
mmu-miR-379	Undetermined	Undetermined	Undetermined	Undetermined	Undetermined	Undetermined
mmu-miR-451	Undetermined	Undetermined	Undetermined	Undetermined	Undetermined	Undetermined
mmu-miR-491	Undetermined	Undetermined	Undetermined	Undetermined	Undetermined	Undetermined
mmu-miR-495	Undetermined	Undetermined	Undetermined	Undetermined	Undetermined	Undetermined
mmu-miR-496	Undetermined	Undetermined	Undetermined	Undetermined	Undetermined	Undetermined
mmu-miR-499	Undetermined	Undetermined	Undetermined	Undetermined	Undetermined	Undetermined
mmu-miR-615	Undetermined	Undetermined	Undetermined	Undetermined	Undetermined	Undetermined
mmu-miR-93	Undetermined	30.436014	32.40128	Undetermined	32.549694	33.795895
mmu-miR-96	Undetermined	Undetermined	Undetermined	Undetermined	Undetermined	Undetermined
RNU44	Undetermined	Undetermined	Undetermined	Undetermined	31.987888	Undetermined
RNU48	Undetermined	33.673763	Undetermined	Undetermined	28.992403	Undetermined
U6 snRNA	33.561966	32.741375	33.082664	32.03721	28.705122	31.831793
U6 snRNA	33.046783	33.780945	32.061028	32.117638	28.657784	31.88136
U6 snRNA	33.637383	33.18018	33.344357	32.310017	28.652216	32.50782
U6 snRNA	33.077545	33.066196	32.264904	31.6137	28.380585	31.903946

## Sheet: PTK7
miRNA name	PTK7 high org#1	PTK7 high org#2	PTK7 high org#3	PTK7 low org#1	PTK7 low org#2	PTK7 low org#3
ath-miR159a	Undetermined	Undetermined	Undetermined	Undetermined	Undetermined	Undetermined
hsa-let-7a	Undetermined	Undetermined	Undetermined	Undetermined	Undetermined	Undetermined
hsa-let-7b	Undetermined	Undetermined	Undetermined	Undetermined	Undetermined	Undetermined
hsa-let-7c	Undetermined	Undetermined	Undetermined	Undetermined	Undetermined	Undetermined
hsa-let-7d	Undetermined	32.540535	34.55149	Undetermined	Undetermined	Undetermined
hsa-let-7e	Undetermined	30.454796	33.67744	Undetermined	Undetermined	32.53476
hsa-let-7f	Undetermined	Undetermined	Undetermined	Undetermined	Undetermined	Undetermined
hsa-let-7g	Undetermined	Undetermined	Undetermined	Undetermined	Undetermined	Undetermined
hsa-miR-1	Undetermined	Undetermined	Undetermined	Undetermined	Undetermined	Undetermined
hsa-miR-100	32.87644	27.39851	Undetermined	Undetermined	30.969414	28.983862
hsa-miR-101	Undetermined	Undetermined	Undetermined	Undetermined	Undetermined	34.34804
hsa-miR-103	Undetermined	Undetermined	Undetermined	Undetermined	Undetermined	Undetermined
hsa-miR-105	Undetermined	Undetermined	Undetermined	Undetermined	Undetermined	Undetermined
hsa-miR-106a	30.365107	29.032974	27.828537	30.03877	28.3768	27.202963
hsa-miR-106b	34.052128	34.107643	34.85338	31.864801	33.620716	30.709595
hsa-miR-107	Undetermined	Undetermined	Undetermined	Undetermined	Undetermined	Undetermined
hsa-miR-10a	33.7418	Undetermined	32.743023	Undetermined	Undetermined	Undetermined
hsa-miR-10b	Undetermined	Undetermined	Undetermined	Undetermined	Undetermined	Undetermined
hsa-miR-122	Undetermined	Undetermined	Undetermined	Undetermined	Undetermined	Undetermined
hsa-miR-125a-3p	Undetermined	Undetermined	Undetermined	Undetermined	Undetermined	Undetermined
hsa-miR-125a-5p	Undetermined	Undetermined	Undetermined	Undetermined	Undetermined	Undetermined
hsa-miR-125b	Undetermined	32.860863	Undetermined	Undetermined	Undetermined	Undetermined
hsa-miR-126	Undetermined	Undetermined	Undetermined	Undetermined	Undetermined	Undetermined
hsa-miR-127	Undetermined	Undetermined	Undetermined	31.863382	Undetermined	Undetermined
hsa-miR-127-5p	Undetermined	Undetermined	Undetermined	Undetermined	Undetermined	Undetermined
hsa-miR-128a	Undetermined	Undetermined	Undetermined	33.747143	Undetermined	Undetermined
hsa-miR-129	Undetermined	Undetermined	Undetermined	Undetermined	Undetermined	Undetermined
hsa-miR-130a	Undetermined	Undetermined	Undetermined	Undetermined	34.51422	Undetermined
hsa-miR-130b	Undetermined	Undetermined	31.838911	Undetermined	33.154068	33.225025
hsa-miR-132	Undetermined	Undetermined	Undetermined	Undetermined	Undetermined	Undetermined
hsa-miR-133a	Undetermined	33.700966	Undetermined	Undetermined	Undetermined	Undetermined
hsa-miR-133b	Undetermined	Undetermined	Undetermined	33.83353	Undetermined	34.997063
hsa-miR-135a	Undetermined	Undetermined	Undetermined	Undetermined	Undetermined	Undetermined
hsa-miR-135b	Undetermined	Undetermined	Undetermined	Undetermined	Undetermined	Undetermined
hsa-miR-136	Undetermined	Undetermined	Undetermined	Undetermined	Undetermined	Undetermined
hsa-miR-138	Undetermined	Undetermined	33.663113	Undetermined	Undetermined	Undetermined
hsa-miR-139-3p	Undetermined	Undetermined	Undetermined	Undetermined	Undetermined	Undetermined
hsa-miR-139-5p	Undetermined	Undetermined	Undetermined	Undetermined	Undetermined	Undetermined
hsa-miR-140-3p	Undetermined	Undetermined	Undetermined	Undetermined	Undetermined	Undetermined
hsa-miR-141	32.72953	31.641975	30.659399	Undetermined	32.97934	30.798864
hsa-miR-142-3p	32.403656	Undetermined	32.473156	Undetermined	33.536026	Undetermined
hsa-miR-142-5p	Undetermined	Undetermined	Undetermined	Undetermined	Undetermined	Undetermined
hsa-miR-143	Undetermined	Undetermined	Undetermined	Undetermined	Undetermined	Undetermined
hsa-miR-145	Undetermined	Undetermined	34.36215	Undetermined	Undetermined	Undetermined
hsa-miR-146a	Undetermined	32.629925	30.320711	Undetermined	Undetermined	29.926266
hsa-miR-146b	Undetermined	Undetermined	Undetermined	Undetermined	Undetermined	Undetermined
hsa-miR-146b-3p	Undetermined	Undetermined	Undetermined	Undetermined	Undetermined	Undetermined
hsa-miR-147	Undetermined	Undetermined	Undetermined	Undetermined	Undetermined	Undetermined
hsa-miR-147b	Undetermined	Undetermined	Undetermined	Undetermined	Undetermined	Undetermined
hsa-miR-148a	32.43794	32.17079	32.035973	32.016563	32.23398	30.091614
hsa-miR-148b	Undetermined	Undetermined	34.535007	Undetermined	Undetermined	Undetermined
hsa-miR-149	Undetermined	Undetermined	Undetermined	Undetermined	Undetermined	Undetermined
hsa-miR-150	Undetermined	Undetermined	Undetermined	Undetermined	33.748936	31.531836
hsa-miR-152	Undetermined	Undetermined	Undetermined	33.871906	Undetermined	Undetermined
hsa-miR-154	Undetermined	Undetermined	Undetermined	Undetermined	Undetermined	Undetermined
hsa-miR-155	Undetermined	Undetermined	33.51955	Undetermined	Undetermined	Undetermined
hsa-miR-15a	Undetermined	Undetermined	Undetermined	Undetermined	Undetermined	Undetermined
hsa-miR-15b	Undetermined	Undetermined	Undetermined	Undetermined	Undetermined	Undetermined
hsa-miR-16	32.110344	30.835253	29.982037	31.141245	32.34327	29.850908
hsa-miR-17	30.728697	27.937056	27.986858	28.786333	29.19501	28.03678
hsa-miR-181a	Undetermined	Undetermined	Undetermined	Undetermined	Undetermined	Undetermined
hsa-miR-181c	Undetermined	Undetermined	Undetermined	Undetermined	Undetermined	Undetermined
hsa-miR-182	Undetermined	Undetermined	Undetermined	Undetermined	Undetermined	Undetermined
hsa-miR-183	Undetermined	Undetermined	Undetermined	Undetermined	Undetermined	Undetermined
hsa-miR-184	34.730343	32.987354	Undetermined	Undetermined	Undetermined	Undetermined
hsa-miR-185	Undetermined	Undetermined	Undetermined	Undetermined	Undetermined	Undetermined
hsa-miR-186	34.34698	34.56143	31.144922	31.328766	31.86673	32.109596
hsa-miR-188-3p	Undetermined	Undetermined	Undetermined	Undetermined	Undetermined	Undetermined
hsa-miR-18a	Undetermined	33.839252	Undetermined	Undetermined	Undetermined	Undetermined
hsa-miR-18b	Undetermined	Undetermined	Undetermined	Undetermined	Undetermined	Undetermined
hsa-miR-190	Undetermined	Undetermined	Undetermined	Undetermined	Undetermined	Undetermined
hsa-miR-191	33.185375	32.00381	31.155088	32.03932	Undetermined	32.781475
hsa-miR-192	30.903679	30.944117	30.953287	32.731926	32.505474	29.386883
hsa-miR-193a-3p	Undetermined	Undetermined	Undetermined	Undetermined	Undetermined	Undetermined
hsa-miR-193a-5p	Undetermined	Undetermined	Undetermined	Undetermined	Undetermined	Undetermined
hsa-miR-193b	Undetermined	33.784008	Undetermined	33.752636	Undetermined	32.6032
hsa-miR-194	32.727818	32.46861	32.123245	32.701485	34.55169	31.167633
hsa-miR-195	34.68357	Undetermined	33.521183	Undetermined	34.514046	32.823334
hsa-miR-196b	Undetermined	Undetermined	Undetermined	Undetermined	Undetermined	Undetermined
hsa-miR-197	Undetermined	34.363575	Undetermined	Undetermined	33.750454	34.34285
hsa-miR-198	Undetermined	Undetermined	Undetermined	Undetermined	Undetermined	Undetermined
hsa-miR-199a	Undetermined	Undetermined	Undetermined	Undetermined	Undetermined	Undetermined
hsa-miR-199a-3p	Undetermined	Undetermined	Undetermined	Undetermined	Undetermined	Undetermined
hsa-miR-199b	Undetermined	Undetermined	Undetermined	Undetermined	Undetermined	Undetermined
hsa-miR-19a	32.118668	32.045116	30.494705	Undetermined	32.55937	30.888832
hsa-miR-19b	28.443504	27.38623	26.447084	28.316364	28.201344	26.946703
hsa-miR-200a	Undetermined	Undetermined	Undetermined	Undetermined	Undetermined	Undetermined
hsa-miR-200b	33.52026	31.760252	31.664314	Undetermined	34.204605	30.140835
hsa-miR-200c	33.72493	32.178684	33.486588	31.80261	33.478474	30.877659
hsa-miR-202	Undetermined	Undetermined	Undetermined	34.82492	Undetermined	Undetermined
hsa-miR-203	32.170544	30.135313	31.50234	30.19241	32.778385	30.621103
hsa-miR-204	Undetermined	Undetermined	Undetermined	Undetermined	Undetermined	Undetermined
hsa-miR-205	Undetermined	Undetermined	Undetermined	Undetermined	Undetermined	Undetermined
hsa-miR-208	Undetermined	Undetermined	Undetermined	Undetermined	Undetermined	Undetermined
hsa-miR-208b	Undetermined	Undetermined	Undetermined	Undetermined	Undetermined	Undetermined
hsa-miR-20a	29.35126	28.460247	29.159262	29.037518	29.422836	28.144432
hsa-miR-20b	Undetermined	Undetermined	32.365322	Undetermined	33.265804	33.270355
hsa-miR-21	27.462868	28.862701	28.552132	30.332111	29.229637	28.264767
hsa-miR-210	Undetermined	Undetermined	Undetermined	Undetermined	Undetermined	Undetermined
hsa-miR-211	Undetermined	Undetermined	Undetermined	Undetermined	Undetermined	Undetermined
hsa-miR-212	33.831284	33.514725	33.73481	34.500286	Undetermined	32.007954
hsa-miR-214	Undetermined	Undetermined	Undetermined	Undetermined	Undetermined	Undetermined
hsa-miR-215	Undetermined	Undetermined	Undetermined	Undetermined	Undetermined	31.132576
hsa-miR-216a	Undetermined	Undetermined	Undetermined	Undetermined	Undetermined	Undetermined
hsa-miR-216b	Undetermined	Undetermined	Undetermined	Undetermined	Undetermined	Undetermined
hsa-miR-217	Undetermined	Undetermined	Undetermined	Undetermined	Undetermined	Undetermined
hsa-miR-218	Undetermined	34.846523	Undetermined	Undetermined	Undetermined	Undetermined
hsa-miR-219	Undetermined	Undetermined	Undetermined	Undetermined	Undetermined	Undetermined
hsa-miR-219-1-3p	Undetermined	Undetermined	Undetermined	Undetermined	Undetermined	Undetermined
hsa-miR-219-2-3p	Undetermined	Undetermined	Undetermined	Undetermined	Undetermined	Undetermined
hsa-miR-22	Undetermined	Undetermined	Undetermined	Undetermined	Undetermined	Undetermined
hsa-miR-220	Undetermined	Undetermined	Undetermined	Undetermined	Undetermined	Undetermined
hsa-miR-220b	Undetermined	Undetermined	Undetermined	Undetermined	Undetermined	Undetermined
hsa-miR-220c	Undetermined	Undetermined	Undetermined	Undetermined	Undetermined	Undetermined
hsa-miR-221	Undetermined	Undetermined	Undetermined	Undetermined	Undetermined	Undetermined
hsa-miR-222	29.739906	28.396536	29.349123	29.30366	30.454576	28.797363
hsa-miR-223	28.960945	30.87498	28.605797	29.082417	29.73873	29.341702
hsa-miR-224	Undetermined	32.94759	33.851376	Undetermined	32.40676	30.19198
hsa-miR-23a	Undetermined	Undetermined	Undetermined	Undetermined	Undetermined	Undetermined
hsa-miR-23b	Undetermined	Undetermined	Undetermined	Undetermined	Undetermined	Undetermined
hsa-miR-24	31.19958	29.97179	30.418566	31.211521	31.585997	28.963985
hsa-miR-25	32.00751	30.61913	31.775776	Undetermined	30.436539	29.839796
hsa-miR-26a	34.213272	Undetermined	Undetermined	33.416912	Undetermined	33.869003
hsa-miR-26b	Undetermined	Undetermined	Undetermined	Undetermined	Undetermined	Undetermined
hsa-miR-27a	Undetermined	32.458733	31.942364	Undetermined	Undetermined	Undetermined
hsa-miR-27b	30.92419	31.594767	30.90691	Undetermined	Undetermined	32.64596
hsa-miR-28	Undetermined	Undetermined	Undetermined	Undetermined	Undetermined	Undetermined
hsa-miR-28-3p	33.65128	33.259056	Undetermined	Undetermined	34.41887	Undetermined
hsa-miR-296	Undetermined	Undetermined	Undetermined	Undetermined	Undetermined	Undetermined
hsa-miR-296-3p	Undetermined	Undetermined	Undetermined	Undetermined	Undetermined	Undetermined
hsa-miR-298	Undetermined	Undetermined	Undetermined	Undetermined	Undetermined	Undetermined
hsa-miR-299-3p	Undetermined	Undetermined	Undetermined	Undetermined	Undetermined	Undetermined
hsa-miR-299-5p	Undetermined	Undetermined	Undetermined	Undetermined	Undetermined	Undetermined
hsa-miR-29a	31.941813	30.907265	30.008364	32.714653	31.53407	29.234398
hsa-miR-29b	Undetermined	Undetermined	Undetermined	Undetermined	Undetermined	Undetermined
hsa-miR-29c	Undetermined	Undetermined	Undetermined	Undetermined	Undetermined	Undetermined
hsa-miR-301	Undetermined	Undetermined	Undetermined	Undetermined	Undetermined	Undetermined
hsa-miR-301b	Undetermined	Undetermined	Undetermined	Undetermined	Undetermined	Undetermined
hsa-miR-302a	Undetermined	Undetermined	Undetermined	Undetermined	Undetermined	Undetermined
hsa-miR-302b	Undetermined	Undetermined	Undetermined	Undetermined	Undetermined	Undetermined
hsa-miR-302c	Undetermined	Undetermined	Undetermined	Undetermined	Undetermined	Undetermined
hsa-miR-30b	33.074806	31.363474	31.182085	32.41133	33.358616	31.372152
hsa-miR-30c	33.39916	33.048203	Undetermined	32.799366	32.16597	32.80949
hsa-miR-31	Undetermined	Undetermined	Undetermined	Undetermined	Undetermined	Undetermined
hsa-miR-32	Undetermined	Undetermined	Undetermined	Undetermined	Undetermined	Undetermined
hsa-miR-320	30.012018	28.467197	28.975489	30.396788	29.765621	28.350674
hsa-miR-323-3p	Undetermined	Undetermined	Undetermined	Undetermined	Undetermined	Undetermined
hsa-miR-324-3p	Undetermined	Undetermined	Undetermined	Undetermined	Undetermined	Undetermined
hsa-miR-324-5p	Undetermined	Undetermined	Undetermined	Undetermined	Undetermined	Undetermined
hsa-miR-325	Undetermined	Undetermined	Undetermined	Undetermined	Undetermined	Undetermined
hsa-miR-326	Undetermined	Undetermined	Undetermined	Undetermined	Undetermined	Undetermined
hsa-miR-328	Undetermined	33.258022	32.299236	Undetermined	Undetermined	Undetermined
hsa-miR-329	Undetermined	Undetermined	Undetermined	Undetermined	Undetermined	Undetermined
hsa-miR-330	Undetermined	Undetermined	Undetermined	Undetermined	Undetermined	Undetermined
hsa-miR-330-5p	Undetermined	Undetermined	Undetermined	Undetermined	Undetermined	Undetermined
hsa-miR-331	Undetermined	34.01133	Undetermined	Undetermined	Undetermined	Undetermined
hsa-miR-331-5p	Undetermined	Undetermined	Undetermined	Undetermined	Undetermined	Undetermined
hsa-miR-335	34.549145	32.63106	32.340973	31.403225	Undetermined	31.309238
hsa-miR-337-5p	Undetermined	Undetermined	Undetermined	Undetermined	Undetermined	Undetermined
hsa-miR-338-3p	Undetermined	Undetermined	Undetermined	Undetermined	Undetermined	Undetermined
hsa-miR-339-3p	Undetermined	Undetermined	Undetermined	Undetermined	Undetermined	Undetermined
hsa-miR-339-5p	Undetermined	Undetermined	Undetermined	Undetermined	Undetermined	Undetermined
hsa-miR-33b	Undetermined	Undetermined	Undetermined	Undetermined	Undetermined	Undetermined
hsa-miR-340	Undetermined	Undetermined	Undetermined	Undetermined	Undetermined	Undetermined
hsa-miR-342-3p	Undetermined	Undetermined	Undetermined	Undetermined	Undetermined	Undetermined
hsa-miR-342-5p	Undetermined	Undetermined	Undetermined	Undetermined	Undetermined	Undetermined
hsa-miR-345	Undetermined	31.882359	Undetermined	33.373405	34.44383	32.79452
hsa-miR-346	Undetermined	Undetermined	Undetermined	Undetermined	Undetermined	Undetermined
hsa-miR-34a	Undetermined	Undetermined	Undetermined	Undetermined	Undetermined	33.486202
hsa-miR-34c	Undetermined	Undetermined	Undetermined	Undetermined	Undetermined	Undetermined
hsa-miR-361	Undetermined	Undetermined	Undetermined	Undetermined	Undetermined	Undetermined
hsa-miR-362	Undetermined	Undetermined	32.507404	Undetermined	33.837494	Undetermined
hsa-miR-362-3p	Undetermined	Undetermined	Undetermined	Undetermined	Undetermined	Undetermined
hsa-miR-363	Undetermined	Undetermined	Undetermined	Undetermined	Undetermined	Undetermined
hsa-miR-365	Undetermined	34.359173	34.94062	Undetermined	34.51159	34.35947
hsa-miR-367	Undetermined	Undetermined	Undetermined	Undetermined	Undetermined	Undetermined
hsa-miR-369-3p	Undetermined	Undetermined	Undetermined	Undetermined	Undetermined	Undetermined
hsa-miR-369-5p	Undetermined	Undetermined	Undetermined	Undetermined	Undetermined	Undetermined
hsa-miR-370	Undetermined	Undetermined	Undetermined	Undetermined	Undetermined	Undetermined
hsa-miR-371-3p	Undetermined	Undetermined	Undetermined	Undetermined	Undetermined	Undetermined
hsa-miR-372	Undetermined	Undetermined	Undetermined	Undetermined	Undetermined	Undetermined
hsa-miR-373	Undetermined	Undetermined	Undetermined	34.353844	Undetermined	Undetermined
hsa-miR-374	Undetermined	Undetermined	31.365091	32.175167	Undetermined	34.626022
hsa-miR-375	Undetermined	28.455534	32.143406	34.54332	32.508907	29.799088
hsa-miR-376a	Undetermined	Undetermined	Undetermined	Undetermined	Undetermined	Undetermined
hsa-miR-376b	Undetermined	Undetermined	Undetermined	Undetermined	Undetermined	Undetermined
hsa-miR-376c	Undetermined	Undetermined	Undetermined	Undetermined	Undetermined	Undetermined
hsa-miR-377	Undetermined	Undetermined	Undetermined	Undetermined	Undetermined	Undetermined
hsa-miR-380-3p	Undetermined	Undetermined	Undetermined	Undetermined	Undetermined	Undetermined
hsa-miR-381	Undetermined	33.742687	Undetermined	Undetermined	Undetermined	Undetermined
hsa-miR-382	Undetermined	Undetermined	Undetermined	Undetermined	Undetermined	Undetermined
hsa-miR-383	Undetermined	Undetermined	Undetermined	Undetermined	Undetermined	Undetermined
hsa-miR-384	Undetermined	Undetermined	Undetermined	Undetermined	Undetermined	Undetermined
hsa-miR-409-5p	Undetermined	Undetermined	Undetermined	Undetermined	Undetermined	Undetermined
hsa-miR-410	Undetermined	Undetermined	Undetermined	Undetermined	Undetermined	Undetermined
hsa-miR-411	Undetermined	Undetermined	Undetermined	Undetermined	Undetermined	Undetermined
hsa-miR-412	Undetermined	Undetermined	Undetermined	Undetermined	Undetermined	Undetermined
hsa-miR-422a	Undetermined	Undetermined	34.78286	Undetermined	Undetermined	32.81196
hsa-miR-423-5p	Undetermined	Undetermined	Undetermined	Undetermined	Undetermined	33.12844
hsa-miR-424	Undetermined	Undetermined	Undetermined	Undetermined	Undetermined	Undetermined
hsa-miR-425-5p	Undetermined	Undetermined	Undetermined	Undetermined	Undetermined	Undetermined
hsa-miR-429	Undetermined	32.740448	31.509062	Undetermined	34.322277	34.17127
hsa-miR-431	Undetermined	Undetermined	Undetermined	Undetermined	Undetermined	Undetermined
hsa-miR-433	Undetermined	Undetermined	Undetermined	Undetermined	Undetermined	Undetermined
hsa-miR-448	Undetermined	Undetermined	Undetermined	Undetermined	Undetermined	Undetermined
hsa-miR-449	Undetermined	Undetermined	Undetermined	Undetermined	Undetermined	Undetermined
hsa-miR-449b	Undetermined	Undetermined	Undetermined	Undetermined	Undetermined	Undetermined
hsa-miR-450a	Undetermined	Undetermined	Undetermined	Undetermined	Undetermined	Undetermined
hsa-miR-450b-3p	Undetermined	Undetermined	Undetermined	Undetermined	Undetermined	Undetermined
hsa-miR-450b-5p	Undetermined	Undetermined	Undetermined	Undetermined	Undetermined	Undetermined
hsa-miR-452	Undetermined	Undetermined	Undetermined	Undetermined	Undetermined	Undetermined
hsa-miR-453	Undetermined	Undetermined	Undetermined	Undetermined	Undetermined	Undetermined
hsa-miR-454	Undetermined	Undetermined	Undetermined	Undetermined	Undetermined	Undetermined
hsa-miR-455	Undetermined	Undetermined	Undetermined	Undetermined	Undetermined	Undetermined
hsa-miR-455-3p	Undetermined	Undetermined	Undetermined	Undetermined	Undetermined	Undetermined
hsa-miR-483-5p	Undetermined	Undetermined	Undetermined	Undetermined	Undetermined	Undetermined
hsa-miR-484	32.709633	31.137817	31.231226	31.181904	31.460573	29.624634
hsa-miR-485-3p	Undetermined	Undetermined	Undetermined	Undetermined	Undetermined	Undetermined
hsa-miR-485-5p	Undetermined	Undetermined	Undetermined	Undetermined	Undetermined	Undetermined
hsa-miR-486	Undetermined	Undetermined	Undetermined	Undetermined	Undetermined	Undetermined
hsa-miR-486-3p	Undetermined	Undetermined	Undetermined	Undetermined	Undetermined	Undetermined
hsa-miR-487a	Undetermined	Undetermined	Undetermined	Undetermined	34.866013	Undetermined
hsa-miR-487b	Undetermined	Undetermined	Undetermined	Undetermined	Undetermined	Undetermined
hsa-miR-488	Undetermined	Undetermined	Undetermined	Undetermined	Undetermined	Undetermined
hsa-miR-489	Undetermined	Undetermined	Undetermined	Undetermined	Undetermined	Undetermined
hsa-miR-490	Undetermined	Undetermined	Undetermined	Undetermined	Undetermined	Undetermined
hsa-miR-491-3p	Undetermined	Undetermined	Undetermined	Undetermined	Undetermined	Undetermined
hsa-miR-492	Undetermined	Undetermined	Undetermined	Undetermined	Undetermined	Undetermined
hsa-miR-493	Undetermined	Undetermined	Undetermined	Undetermined	Undetermined	Undetermined
hsa-miR-494	Undetermined	Undetermined	Undetermined	Undetermined	Undetermined	Undetermined
hsa-miR-499-3p	Undetermined	Undetermined	Undetermined	Undetermined	Undetermined	Undetermined
hsa-miR-500	Undetermined	Undetermined	Undetermined	Undetermined	Undetermined	Undetermined
hsa-miR-501	Undetermined	Undetermined	Undetermined	Undetermined	Undetermined	Undetermined
hsa-miR-501-3p	Undetermined	Undetermined	Undetermined	Undetermined	Undetermined	Undetermined
hsa-miR-502	Undetermined	Undetermined	Undetermined	Undetermined	Undetermined	Undetermined
hsa-miR-502-3p	Undetermined	Undetermined	Undetermined	Undetermined	Undetermined	Undetermined
hsa-miR-503	Undetermined	Undetermined	Undetermined	Undetermined	Undetermined	Undetermined
hsa-miR-504	Undetermined	Undetermined	Undetermined	Undetermined	Undetermined	Undetermined
hsa-miR-505	Undetermined	Undetermined	Undetermined	Undetermined	Undetermined	Undetermined
hsa-miR-506	Undetermined	Undetermined	Undetermined	Undetermined	Undetermined	Undetermined
hsa-miR-507	Undetermined	Undetermined	Undetermined	Undetermined	Undetermined	Undetermined
hsa-miR-508	Undetermined	Undetermined	Undetermined	Undetermined	Undetermined	Undetermined
hsa-miR-508-5p	Undetermined	Undetermined	Undetermined	Undetermined	Undetermined	Undetermined
hsa-miR-509-3-5p	Undetermined	Undetermined	Undetermined	Undetermined	Undetermined	Undetermined
hsa-miR-509-5p	Undetermined	Undetermined	Undetermined	Undetermined	Undetermined	Undetermined
hsa-miR-510	Undetermined	Undetermined	Undetermined	Undetermined	Undetermined	Undetermined
hsa-miR-511	Undetermined	Undetermined	Undetermined	Undetermined	Undetermined	Undetermined
hsa-miR-512-3p	Undetermined	Undetermined	Undetermined	Undetermined	Undetermined	Undetermined
hsa-miR-512-5p	Undetermined	Undetermined	Undetermined	Undetermined	Undetermined	Undetermined
hsa-miR-513-5p	Undetermined	Undetermined	Undetermined	Undetermined	Undetermined	Undetermined
hsa-miR-515-3p	Undetermined	Undetermined	Undetermined	Undetermined	Undetermined	Undetermined
hsa-miR-515-5p	Undetermined	Undetermined	Undetermined	Undetermined	Undetermined	Undetermined
hsa-miR-516a-5p	Undetermined	Undetermined	Undetermined	Undetermined	Undetermined	Undetermined
hsa-miR-516b	Undetermined	Undetermined	Undetermined	Undetermined	Undetermined	Undetermined
hsa-miR-517a	Undetermined	32.57033	Undetermined	Undetermined	Undetermined	Undetermined
hsa-miR-517b	Undetermined	Undetermined	Undetermined	Undetermined	Undetermined	Undetermined
hsa-miR-517c	Undetermined	Undetermined	Undetermined	Undetermined	Undetermined	Undetermined
hsa-miR-518a-3p	Undetermined	Undetermined	Undetermined	Undetermined	Undetermined	Undetermined
hsa-miR-518a-5p	Undetermined	Undetermined	Undetermined	Undetermined	Undetermined	Undetermined
hsa-miR-518b	Undetermined	Undetermined	Undetermined	Undetermined	Undetermined	Undetermined
hsa-miR-518c	Undetermined	Undetermined	Undetermined	Undetermined	Undetermined	Undetermined
hsa-miR-518d	Undetermined	Undetermined	Undetermined	Undetermined	Undetermined	Undetermined
hsa-miR-518d-5p	Undetermined	Undetermined	Undetermined	Undetermined	Undetermined	Undetermined
hsa-miR-518e	Undetermined	Undetermined	Undetermined	Undetermined	Undetermined	Undetermined
hsa-miR-518f	Undetermined	Undetermined	Undetermined	Undetermined	Undetermined	Undetermined
hsa-miR-519a	Undetermined	Undetermined	Undetermined	Undetermined	Undetermined	Undetermined
hsa-miR-519c	Undetermined	Undetermined	Undetermined	Undetermined	Undetermined	Undetermined
hsa-miR-519d	Undetermined	Undetermined	Undetermined	Undetermined	Undetermined	33.854717
hsa-miR-519e	Undetermined	Undetermined	Undetermined	Undetermined	Undetermined	34.662132
hsa-miR-520a	Undetermined	Undetermined	Undetermined	Undetermined	Undetermined	Undetermined
hsa-miR-520a#	Undetermined	Undetermined	Undetermined	Undetermined	Undetermined	Undetermined
hsa-miR-520b	Undetermined	33.979073	Undetermined	Undetermined	Undetermined	Undetermined
hsa-miR-520d-5p	Undetermined	Undetermined	Undetermined	Undetermined	Undetermined	Undetermined
hsa-miR-520e	Undetermined	Undetermined	Undetermined	Undetermined	Undetermined	Undetermined
hsa-miR-520f	Undetermined	Undetermined	Undetermined	Undetermined	Undetermined	Undetermined
hsa-miR-520g	Undetermined	Undetermined	Undetermined	Undetermined	Undetermined	Undetermined
hsa-miR-521	Undetermined	Undetermined	Undetermined	Undetermined	Undetermined	Undetermined
hsa-miR-522	Undetermined	Undetermined	Undetermined	Undetermined	Undetermined	Undetermined
hsa-miR-523	Undetermined	Undetermined	Undetermined	Undetermined	Undetermined	Undetermined
hsa-miR-524-5p	Undetermined	Undetermined	Undetermined	Undetermined	Undetermined	Undetermined
hsa-miR-525	Undetermined	Undetermined	Undetermined	Undetermined	Undetermined	Undetermined
hsa-miR-525-3p	Undetermined	Undetermined	Undetermined	Undetermined	Undetermined	Undetermined
hsa-miR-526b	Undetermined	Undetermined	Undetermined	Undetermined	Undetermined	Undetermined
hsa-miR-532	Undetermined	Undetermined	34.47535	Undetermined	Undetermined	32.428734
hsa-miR-532-3p	Undetermined	Undetermined	Undetermined	Undetermined	Undetermined	Undetermined
hsa-miR-539	Undetermined	Undetermined	Undetermined	Undetermined	Undetermined	Undetermined
hsa-miR-541	Undetermined	Undetermined	Undetermined	Undetermined	Undetermined	Undetermined
hsa-miR-542-3p	Undetermined	Undetermined	Undetermined	Undetermined	Undetermined	Undetermined
hsa-miR-542-5p	Undetermined	Undetermined	Undetermined	Undetermined	Undetermined	Undetermined
hsa-miR-544	Undetermined	Undetermined	Undetermined	Undetermined	Undetermined	Undetermined
hsa-miR-545	Undetermined	Undetermined	Undetermined	Undetermined	Undetermined	Undetermined
hsa-miR-548a	33.795135	Undetermined	Undetermined	Undetermined	Undetermined	33.025177
hsa-miR-548a-5p	Undetermined	Undetermined	Undetermined	Undetermined	Undetermined	Undetermined
hsa-miR-548b	Undetermined	Undetermined	Undetermined	Undetermined	Undetermined	Undetermined
hsa-miR-548b-5p	Undetermined	Undetermined	Undetermined	Undetermined	Undetermined	Undetermined
hsa-miR-548c	33.570248	Undetermined	Undetermined	Undetermined	Undetermined	34.11624
hsa-miR-548c-5p	Undetermined	Undetermined	Undetermined	Undetermined	Undetermined	Undetermined
hsa-miR-548d	Undetermined	Undetermined	Undetermined	Undetermined	Undetermined	Undetermined
hsa-miR-548d-5p	Undetermined	Undetermined	Undetermined	Undetermined	Undetermined	Undetermined
hsa-miR-551b	Undetermined	Undetermined	Undetermined	Undetermined	Undetermined	Undetermined
hsa-miR-556-3p	Undetermined	Undetermined	Undetermined	Undetermined	Undetermined	Undetermined
hsa-miR-556-5p	Undetermined	Undetermined	Undetermined	Undetermined	Undetermined	Undetermined
hsa-miR-561	Undetermined	Undetermined	Undetermined	Undetermined	Undetermined	Undetermined
hsa-miR-570	Undetermined	Undetermined	Undetermined	Undetermined	Undetermined	Undetermined
hsa-miR-574-3p	33.944218	Undetermined	34.00238	Undetermined	Undetermined	Undetermined
hsa-miR-576-3p	Undetermined	Undetermined	Undetermined	Undetermined	Undetermined	Undetermined
hsa-miR-576-5p	Undetermined	Undetermined	Undetermined	Undetermined	Undetermined	Undetermined
hsa-miR-579	Undetermined	Undetermined	Undetermined	Undetermined	Undetermined	Undetermined
hsa-miR-582-3p	Undetermined	Undetermined	Undetermined	Undetermined	Undetermined	34.404247
hsa-miR-582-5p	Undetermined	Undetermined	Undetermined	Undetermined	Undetermined	Undetermined
hsa-miR-589	Undetermined	Undetermined	Undetermined	Undetermined	Undetermined	Undetermined
hsa-miR-590-5p	33.798393	33.515125	34.297802	33.339733	Undetermined	34.01385
hsa-miR-597	30.826912	Undetermined	30.577406	31.785578	31.539612	31.010122
hsa-miR-598	Undetermined	Undetermined	Undetermined	Undetermined	Undetermined	Undetermined
hsa-miR-615-5p	Undetermined	Undetermined	Undetermined	Undetermined	Undetermined	Undetermined
hsa-miR-616	Undetermined	Undetermined	Undetermined	Undetermined	Undetermined	Undetermined
hsa-miR-618	Undetermined	Undetermined	33.108204	Undetermined	34.46071	Undetermined
hsa-miR-624	Undetermined	Undetermined	Undetermined	Undetermined	Undetermined	Undetermined
hsa-miR-625	Undetermined	Undetermined	Undetermined	Undetermined	Undetermined	Undetermined
hsa-miR-627	Undetermined	Undetermined	Undetermined	Undetermined	Undetermined	Undetermined
hsa-miR-628-5p	Undetermined	31.009943	33.50527	Undetermined	33.159386	Undetermined
hsa-miR-629	Undetermined	Undetermined	Undetermined	Undetermined	Undetermined	Undetermined
hsa-miR-636	Undetermined	Undetermined	Undetermined	Undetermined	34.324677	32.93716
hsa-miR-642	Undetermined	Undetermined	Undetermined	Undetermined	Undetermined	Undetermined
hsa-miR-651	Undetermined	Undetermined	Undetermined	Undetermined	Undetermined	Undetermined
hsa-miR-652	Undetermined	Undetermined	Undetermined	Undetermined	Undetermined	Undetermined
hsa-miR-653	Undetermined	Undetermined	Undetermined	Undetermined	Undetermined	Undetermined
hsa-miR-654	Undetermined	Undetermined	Undetermined	Undetermined	Undetermined	Undetermined
hsa-miR-654-3p	Undetermined	Undetermined	Undetermined	Undetermined	Undetermined	Undetermined
hsa-miR-655	Undetermined	Undetermined	Undetermined	Undetermined	Undetermined	Undetermined
hsa-miR-660	34.347416	31.907932	32.65005	32.784153	Undetermined	31.483997
hsa-miR-671-3p	Undetermined	Undetermined	Undetermined	Undetermined	Undetermined	Undetermined
hsa-miR-672	Undetermined	Undetermined	Undetermined	Undetermined	Undetermined	Undetermined
hsa-miR-674	Undetermined	Undetermined	Undetermined	Undetermined	Undetermined	Undetermined
hsa-miR-708	Undetermined	Undetermined	Undetermined	Undetermined	Undetermined	Undetermined
hsa-miR-744	Undetermined	Undetermined	Undetermined	Undetermined	Undetermined	Undetermined
hsa-miR-758	Undetermined	Undetermined	Undetermined	Undetermined	Undetermined	Undetermined
hsa-miR-871	Undetermined	Undetermined	Undetermined	Undetermined	Undetermined	Undetermined
hsa-miR-872	Undetermined	Undetermined	Undetermined	Undetermined	Undetermined	Undetermined
hsa-miR-873	Undetermined	Undetermined	Undetermined	Undetermined	Undetermined	Undetermined
hsa-miR-874	Undetermined	Undetermined	Undetermined	Undetermined	Undetermined	Undetermined
hsa-miR-875-3p	Undetermined	Undetermined	Undetermined	Undetermined	Undetermined	Undetermined
hsa-miR-876-3p	Undetermined	Undetermined	Undetermined	Undetermined	Undetermined	Undetermined
hsa-miR-876-5p	Undetermined	Undetermined	Undetermined	Undetermined	Undetermined	Undetermined
hsa-miR-885-3p	Undetermined	Undetermined	Undetermined	Undetermined	Undetermined	Undetermined
hsa-miR-885-5p	Undetermined	Undetermined	Undetermined	Undetermined	Undetermined	Undetermined
hsa-miR-886-3p	Undetermined	32.878613	Undetermined	Undetermined	Undetermined	Undetermined
hsa-miR-886-5p	Undetermined	Undetermined	Undetermined	Undetermined	Undetermined	Undetermined
hsa-miR-887	Undetermined	Undetermined	Undetermined	Undetermined	Undetermined	Undetermined
hsa-miR-888	Undetermined	Undetermined	Undetermined	Undetermined	Undetermined	Undetermined
hsa-miR-889	Undetermined	Undetermined	Undetermined	Undetermined	Undetermined	Undetermined
hsa-miR-890	Undetermined	Undetermined	Undetermined	Undetermined	Undetermined	Undetermined
hsa-miR-891a	Undetermined	Undetermined	Undetermined	Undetermined	Undetermined	Undetermined
hsa-miR-891b	Undetermined	Undetermined	Undetermined	Undetermined	Undetermined	Undetermined
hsa-miR-892a	Undetermined	Undetermined	Undetermined	Undetermined	Undetermined	Undetermined
hsa-miR-9	Undetermined	Undetermined	Undetermined	Undetermined	Undetermined	34.34674
hsa-miR-92a	27.95951	26.912882	26.277092	28.251577	27.376728	25.969088
hsa-miR-95	Undetermined	33.82341	Undetermined	Undetermined	Undetermined	Undetermined
hsa-miR-98	Undetermined	Undetermined	Undetermined	Undetermined	Undetermined	Undetermined
hsa-miR-99a	33.565434	27.760395	Undetermined	Undetermined	Undetermined	28.751099
hsa-miR-99b	Undetermined	Undetermined	Undetermined	Undetermined	Undetermined	Undetermined
mmu-miR-124a	Undetermined	Undetermined	Undetermined	Undetermined	Undetermined	Undetermined
mmu-miR-129-3p	Undetermined	Undetermined	Undetermined	Undetermined	Undetermined	Undetermined
mmu-miR-134	Undetermined	Undetermined	Undetermined	Undetermined	Undetermined	Undetermined
mmu-miR-137	Undetermined	Undetermined	Undetermined	Undetermined	Undetermined	Undetermined
mmu-miR-140	Undetermined	34.359562	Undetermined	Undetermined	Undetermined	Undetermined
mmu-miR-153	Undetermined	Undetermined	Undetermined	Undetermined	Undetermined	Undetermined
mmu-miR-187	Undetermined	Undetermined	Undetermined	Undetermined	Undetermined	Undetermined
mmu-miR-374-5p	Undetermined	Undetermined	33.26407	Undetermined	Undetermined	Undetermined
mmu-miR-379	Undetermined	Undetermined	Undetermined	Undetermined	Undetermined	Undetermined
mmu-miR-451	Undetermined	Undetermined	Undetermined	Undetermined	Undetermined	Undetermined
mmu-miR-491	Undetermined	Undetermined	Undetermined	Undetermined	Undetermined	Undetermined
mmu-miR-495	Undetermined	Undetermined	Undetermined	Undetermined	Undetermined	Undetermined
mmu-miR-496	Undetermined	Undetermined	Undetermined	Undetermined	Undetermined	Undetermined
mmu-miR-499	Undetermined	Undetermined	Undetermined	Undetermined	Undetermined	Undetermined
mmu-miR-615	Undetermined	Undetermined	Undetermined	Undetermined	Undetermined	Undetermined
mmu-miR-93	Undetermined	32.94611	31.781435	Undetermined	32.065693	31.503836
mmu-miR-96	Undetermined	Undetermined	Undetermined	Undetermined	Undetermined	Undetermined
RNU44	Undetermined	Undetermined	Undetermined	Undetermined	Undetermined	Undetermined
RNU48	Undetermined	33.421986	33.1959	34.82497	32.99435	32.52357
U6 snRNA	32.87528	32.92521	32.179523	32.74061	34.919525	31.56854
U6 snRNA	33.10867	32.78577	32.897923	33.73878	34.371296	31.374226
U6 snRNA	32.740524	33.437523	32.62005	32.62261	34.229027	32.601246
U6 snRNA	33.473938	32.715004	32.099865	32.219383	34.77612	31.193491
